# Supplementary material for: DArTseq-based SNP markers reveal high genetic diversity among early generation fall armyworm tolerant maize inbred lines
Source: PLoS One. 2024 Apr 17;19(4):e0294863. doi: 10.1371/journal.pone.0294863 (PMC11023204; doi:10.1371/journal.pone.0294863)
Supplement: S1 Table — (XLSX) [file pone.0294863.s001.xlsx]

## Sheet: S1 Table
No	Entry code	Pedigree Identifier	Origin of base germplasm	source population	Probability of association for Structure groups			Grouping by 80% probability of association	Grouping by 70% probability of association	Grouping by 60% probability of association	NJ grouping	%heterozygosity	Reaction to fall armyworm
66	SARI/22/83	1/104/426/13/YW_2/3	CIMMYT	SP/104/426/19	0.028	0.043	0.929	Subpopulation 3	Subpopulation 3	Subpopulation 3	Cluster 1	6.263	Tolerant
67	SARI/22/227	1/104/426/13/YW_3/3	CIMMYT	SP/104/426/19	0.098	0.02	0.882	Subpopulation 3	Subpopulation 3	Subpopulation 3	Cluster 1	24.357	Tolerant
119	SARI/22/34	1/1854/41/30/YW	CIMMYT	SP/1854/41/19	0.347	0.19	0.464	Admixture	Admixture	Admixture	Cluster 3	9.107	Highly resistant
45	SARI/22/102	1/2130/373/20/YW	CIMMYT	SP/2130/373/19	0.382	0.403	0.215	Admixture	Admixture	Admixture	Cluster 3	8.29	Tolerant
8	SARI/22/2	1/2133/515/22/Y	IITA	SP/2133/515/19	0.405	0.027	0.568	Admixture	Admixture	Admixture	Cluster 1	11.982	Tolerant
149	SARI/22/103	1/2402/OP/36/YW	IITA	SP/2402/OP/19	0.423	0.051	0.526	Admixture	Admixture	Admixture	Cluster 1	5.719	Tolerant
171	SARI/22/104	1/488/OP/23/YW	IITA	SP/488/OP/19	0.654	0.296	0.049	Admixture	Admixture	Subpopulation 1	Cluster 1	5.658	Moderately resistant
102	SARI/22/105	10/1/12/10SELF/YW	IITA	SP/1/12/19	0.251	0.374	0.376	Admixture	Admixture	Admixture	Cluster 3	6.626	Moderately resistant
185	SARI/22/3	10/2087/OP/27/YW	IITA	SP/2087/OP/19	0.176	0.419	0.405	Admixture	Admixture	Admixture	Cluster 1	14.644	Highly resistant
132	SARI/22/106	10/2152/1627/25/Y	CIMMYT	SP/2152/1627/19	0.46	0.288	0.252	Admixture	Admixture	Admixture	Cluster 1	3.812	Moderately resistant
84	SARI/22/107	10/2402/2318/23/YW	IITA	SP/2402/2318/19	0.332	0.201	0.468	Admixture	Admixture	Admixture	Cluster 1	6.989	Moderately resistant
18	SARI/22/108	10/469/OP/9/YW_1/3	CIMMYT	SP/469/OP/19	0.029	0.48	0.49	Admixture	Admixture	Admixture	Cluster 3	6.929	Resistant
19	SARI/22/109	10/469/OP/9/YW_2/3	CIMMYT	SP/469/OP/19	0.027	0.543	0.431	Admixture	Admixture	Admixture	Cluster 3	4.236	Resistant
241	SARI/22/110	10/695/OP/35/YW	CIMMYT	SP/695/OP/19	0.433	0.092	0.475	Admixture	Admixture	Admixture	Cluster 1	5.961	Resistant
97	SARI/22/35	10/7/886/2186/OP/W	IITA	SP/7/886/19	0.711	0.053	0.236	Admixture	Subpopulation 1	Subpopulation 1	Cluster 1	9.834	Tolerant
156	SARI/22/45	11/1/14/14OP/Y	IITA	SP/11/1/19	0.305	0.458	0.237	Admixture	Admixture	Admixture	Cluster 2	9.228	Moderately resistant
168	SARI/22/111	11/2/1348/448/371/R_2/6	CIMMYT	SP/2/1348/19	0.656	0.319	0.025	Admixture	Admixture	Subpopulation 1	Cluster 3	7.352	Moderately resistant
177	SARI/22/46	11/2/1348/448/371/R_3/6	IITA	SP/2/1348/19	0.369	0.069	0.562	Admixture	Admixture	Admixture	Cluster 2	8.835	Moderately resistant
6	SARI/22/112	11/2022/488/22/Y	IITA	SP/2022/488/19	0.661	0.025	0.314	Admixture	Admixture	Subpopulation 1	Cluster 3	6.384	Moderately resistant
109	SARI/22/113	11/2098/OP/27/YW	IITA	SP/2098/OP/19	0.45	0.277	0.273	Admixture	Admixture	Admixture	Cluster 1	7.655	Resistant
52	SARI/22/84	11/2357/364/14/YW	IITA	SP/2357/364/19	0.134	0.032	0.835	Subpopulation 3	Subpopulation 3	Subpopulation 3	Cluster 1	6.445	Moderately resistant
25	SARI/22/74	11/2374/1909/23/YW_1/6	IITA	SP/2374/1909/19	0.34	0.268	0.391	Admixture	Admixture	Admixture	Cluster 1	5.779	Moderately resistant
26	SARI/22/75	11/2374/1909/23/YW_2/6	IITA	SP/2374/1909/19	0.691	0.18	0.129	Admixture	Admixture	Subpopulation 1	Cluster 1	6.929	Moderately resistant
116	SARI/22/220	11/3/228/551/OP/YW	CIMMYT	SP/3/228/19	0.227	0.469	0.304	Admixture	Admixture	Admixture	Cluster 2	16.43	Resistant
140	SARI/22/47	11/85/OP/24/YW	CIMMYT	SP/85/OP/19	0.532	0.114	0.353	Admixture	Admixture	Admixture	Cluster 1	8.805	Tolerant
108	SARI/22/31	12/1566/180/29/YW	CIMMYT	SP/12/1566/19	0.393	0.383	0.224	Admixture	Admixture	Admixture	Cluster 3	9.47	Highly resistant
86	SARI/22/17	12/189/527/17/Y	CIMMYT	SP/189/527/19	0.208	0.154	0.638	Admixture	Admixture	Subpopulation 3	Cluster 3	17.458	Highly resistant
83	SARI/22/221	12/189/527/17/Y_3/5	CIMMYT	SP/189/527/19	0.277	0.108	0.615	Admixture	Admixture	Subpopulation 3	Cluster 1	10.348	Highly resistant
11	SARI/22/114	12/1980/OP/20/YW_1/7	IITA	SP/1980/OP/19	0.27	0.533	0.197	Admixture	Admixture	Admixture	Cluster 2	12.436	Resistant
10	SARI/22/85	12/1980/OP/20/YW_2/7	IITA	SP/1980/OP/19	0.506	0.206	0.288	Admixture	Admixture	Admixture	Cluster 1	6.384	Resistant
1	SARI/22/4	12/1980/OP/20/YW_3/7	IITA	SP/1980/OP/19	0.613	0.182	0.205	Admixture	Admixture	Subpopulation 1	Cluster 1	5.93	Resistant
44	SARI/22/115	12/2cam/2221/9/WY	IITA	SP/2cam/2221/19	0.443	0.211	0.346	Admixture	Admixture	Admixture	Cluster 1	5.416	Highly resistant
209	SARI/22/32	12/359/OP/10/YW	CIMMYT	SP/359/OP/19	0.668	0.283	0.05	Admixture	Admixture	Subpopulation 1	Cluster 1	9.228	Moderately resistant
158	SARI/22/116	13/2088/OP/28/YW	IITA	SP/2088/OP/19	0.895	0.088	0.018	Subpopulation 1	Subpopulation 1	Subpopulation 1	Cluster 2	5.9	Moderately resistant
207	SARI/22/117	13/2153/560/26/YW	IITA	SP/2153/560/19	0.218	0.019	0.763	Admixture	Subpopulation 3	Subpopulation 3	Cluster 1	5.356	Highly resistant
21	SARI/22/48	13/3/2007/9/YW	CIMMYT	SP/3/2007/19	0.042	0.38	0.577	Admixture	Admixture	Admixture	Cluster 3	7.625	Resistant
5	SARI/22/118	14/2022/488/22/YB	IITA	SP/2022/488/19	0.636	0.127	0.237	Admixture	Admixture	Subpopulation 1	Cluster 1	5.477	Resistant
125	SARI/22/5	14/687/SELF/36/YW	CIMMYT	SP/687/SELF/19	0.196	0.126	0.677	Admixture	Admixture	Subpopulation 3	Cluster 1	11.982	Resistant
133	SARI/22/119	14/7/88/2175/SELF/YW	IITA	SP/7/88/19	0.056	0.615	0.329	Admixture	Admixture	Subpopulation 2	Cluster 2	6.263	Resistant
222	SARI/22/49	14/740/OP/25/Y	CIMMYT	SP/740/OP/19	0.303	0.214	0.483	Admixture	Admixture	Admixture	Cluster 3	8.018	Moderately resistant
223	SARI/22/6	14/740/OP/25/Y_3/4	CIMMYT	SP/740/OP/19	0.035	0.253	0.712	Admixture	Subpopulation 3	Subpopulation 3	Cluster 3	13.132	Moderately resistant
114	SARI/22/50	15/1/19/29SELF/W	IITA	SP/15/1/19	0.29	0.331	0.379	Admixture	Admixture	Admixture	Cluster 3	8.169	Resistant
239	SARI/22/120	15/1913/SELF/19/YW	IITA	SP/1913/SELF/19	0.209	0.244	0.547	Admixture	Admixture	Admixture	Cluster 1	7.383	Highly resistant
240	SARI/22/7	15/1913/SELF/19/YW_2/6	IITA	SP/1913/SELF/19	0.349	0.033	0.619	Admixture	Admixture	Subpopulation 3	Cluster 1	9.077	Highly resistant
182	SARI/22/86	15/2059/412/10/YW	IITA	SP/2059/412/19	0.071	0.256	0.673	Admixture	Admixture	Subpopulation 3	Cluster 3	4.357	Moderately resistant
180	SARI/22/121	15/2066/OP/28/YW	IITA	SP/2066/OP/19	0.293	0.228	0.48	Admixture	Admixture	Admixture	Cluster 1	7.746	suceptible
82	SARI/22/122	15/2181/2/22/Y	CIMMYT	SP/2181/2/19	0.402	0.467	0.131	Admixture	Admixture	Admixture	Cluster 2	16.006	Moderately resistant
74	SARI/22/222	15/2181/2/22/Y_1/4	CIMMYT	SP/2181/2/19	0.284	0.159	0.558	Admixture	Admixture	Admixture	Cluster 1	2.723	Moderately resistant
236	SARI/22/51	15/521/SELF/31/YW	IITA	SP/15/521/19	0.26	0.393	0.347	Admixture	Admixture	Admixture	Cluster 3	8.048	Highly resistant
206	SARI/22/123	15/652/OP/27/YW	IITA	SP/652/OP/19	0.25	0.422	0.328	Admixture	Admixture	Admixture	Cluster 3	8.139	Highly resistant
118	SARI/22/8	15/8/2352/OP	CIMMYT	SP/8/2352/19	0.319	0.361	0.32	Admixture	Admixture	Admixture	Cluster 2	12.284	Tolerant
110	SARI/22/124	16/1506/24/30/WY	CIMMYT	SP/1506/24/19	0.592	0.324	0.084	Admixture	Admixture	Admixture	Cluster 1	6.324	Moderately resistant
96	SARI/22/125	16/1506/24/30/WY_1/6	CIMMYT	SP/1506/24/19	0.372	0.236	0.393	Admixture	Admixture	Admixture	Cluster 1	9.652	Moderately resistant
106	SARI/22/52	16/1506/24/30/WY_2/6	CIMMYT	SP/16/1506/19	0.779	0.16	0.062	Admixture	Subpopulation 1	Subpopulation 1	Cluster 1	5.961	Moderately resistant
233	SARI/22/126	16/1641/SELF/12/YW	IITA	SP/1641/SELF/19	0.614	0.104	0.282	Admixture	Admixture	Subpopulation 1	Cluster 1	6.293	suceptible
221	SARI/22/36	16/2124/OP/28/YW	IITA	SP/2124/OP/19	0.058	0.061	0.882	Subpopulation 3	Subpopulation 3	Subpopulation 3	Cluster 3	8.896	Tolerant
162	SARI/22/228	16/2147/177/26/YW	IITA	SP/2147/177/19	0.58	0.242	0.179	Admixture	Admixture	Admixture	Cluster 3	23.389	Tolerant
169	SARI/22/76	16/2405/2408/24/YW	CIMMYT	SP/2405/2408/19	0.109	0.307	0.585	Admixture	Admixture	Admixture	Cluster 3	7.05	Highly resistant
220	SARI/22/53	16/526/SELF/31	IITA	SP/16/526/19	0.437	0.239	0.324	Admixture	Admixture	Admixture	Cluster 1	9.168	Highly resistant
38	SARI/22/127	16/63/OP/23/YW_1/5	IITA	SP/63/OP/19	0.007	0.987	0.005	Subpopulation 2	Subpopulation 2	Subpopulation 2	Cluster 2	3.177	Tolerant
54	SARI/22/128	16/63/OP/23/YW_4/5	IITA	SP/63/OP/19	0.006	0.99	0.004	Subpopulation 2	Subpopulation 2	Subpopulation 2	Cluster 2	4.781	Tolerant
55	SARI/22/129	16/63/OP/23/YW_5/5	IITA	SP/63/OP/19	0.008	0.987	0.005	Subpopulation 2	Subpopulation 2	Subpopulation 2	Cluster 2	6.566	Tolerant
216	SARI/22/130	16/647/OP/27/YW	CIMMYT	SP/647/OP/19	0.748	0.112	0.14	Admixture	Subpopulation 1	Subpopulation 1	Cluster 1	8.109	Moderately resistant
217	SARI/22/131	16/647/OP/27/YW_2/4	CIMMYT	SP/647/OP/19	0.916	0.066	0.019	Subpopulation 1	Subpopulation 1	Subpopulation 1	Cluster 1	7.262	Resistant
218	SARI/22/132	16/647/OP/27/YW_3/4	CIMMYT	SP/647/OP/19	0.488	0.26	0.252	Admixture	Admixture	Admixture	Cluster 1	6.142	Resistant
219	SARI/22/37	16/647/OP/27/YW_4/7	CIMMYT	SP/647/OP/19	0.218	0.195	0.586	Admixture	Admixture	Admixture	Cluster 2	8.502	Resistant
213	SARI/22/87	16/8/2353/SELF	CIMMYT	SP/8/2353/19	0.023	0.025	0.952	Subpopulation 3	Subpopulation 3	Subpopulation 3	Cluster 3	4.418	Highly resistant
142	SARI/22/133	17/1645/OP/21/Y	IITA	SP/1645/OP/19	0.332	0.322	0.346	Admixture	Admixture	Admixture	Cluster 3	6.112	Moderately resistant
61	SARI/22/134	17/2047/511/10/Y_1/2	IITA	SP/2047/511/19	0.394	0.237	0.37	Admixture	Admixture	Admixture	Cluster 1	7.02	Moderately resistant
62	SARI/22/135	17/2047/511/10/Y_2/2	IITA	SP/2047/511/19	0.958	0.029	0.013	Subpopulation 1	Subpopulation 1	Subpopulation 1	Cluster 2	4.69	Moderately resistant
151	SARI/22/136	17/529/OP/31/YW	IITA	SP/529/OP/19	0.407	0.463	0.131	Admixture	Admixture	Admixture	Cluster 2	4.992	Tolerant
191	SARI/22/38	17/6/918/2256/OP/YW	CIMMYT	SP/6/918/19	0.388	0.098	0.513	Admixture	Admixture	Admixture	Cluster 3	8.926	Resistant
40	SARI/22/88	18/1056/3cam/17/YW	IITA	SP/1056/3cam/19	0.101	0.065	0.835	Subpopulation 3	Subpopulation 3	Subpopulation 3	Cluster 2	3.631	Highly resistant
179	SARI/22/54	18/1647/SELF/12/B	IITA	SP/1647/SELF/19	0.578	0.27	0.152	Admixture	Admixture	Admixture	Cluster 3	9.561	Tolerant
232	SARI/22/55	18/1853/OP/19/R	IITA	SP/18/1853/19	0.207	0.489	0.304	Admixture	Admixture	Admixture	Cluster 1	9.41	Moderately resistant
228	SARI/22/56	18/1853/OP/19/R_3/4	IITA	SP/1853/OP/19	0.234	0.598	0.168	Admixture	Admixture	Admixture	Cluster 2	8.018	Moderately resistant
229	SARI/22/137	18/1853/OP/19/R_4/4	IITA	SP/1853/OP/19	0.33	0.454	0.215	Admixture	Admixture	Admixture	Cluster 2	8.472	Moderately resistant
186	SARI/22/229	18/1902/2400/27/YW	IITA	SP/1902/2400/19	0.318	0.251	0.43	Admixture	Admixture	Admixture	Cluster 1	32.799	Moderately resistant
225	SARI/22/18	18/2150/OP/28/YW	CIMMYT	SP/2150/OP/19	0.419	0.297	0.284	Admixture	Admixture	Admixture	Cluster 1	13.949	Highly resistant
226	SARI/22/57	18/2150/OP/28/YW_2/6	CIMMYT	SP/2150/OP/19	0.394	0.26	0.346	Admixture	Admixture	Admixture	Cluster 3	9.107	Highly resistant
87	SARI/22/58	18/2262/2286/16/YW	IITA	SP/2262/2286/19	0.262	0.176	0.562	Admixture	Admixture	Admixture	Cluster 3	9.017	Tolerant
137	SARI/22/138	18/3/221/544/OP/YW_1/5	CIMMYT	SP/3/221/19	0.662	0.039	0.299	Admixture	Admixture	Subpopulation 1	Cluster 1	4.599	Resistant
138	SARI/22/139	18/3/221/544/OP/YW_2/5	CIMMYT	SP/3/221/19	0.365	0.212	0.423	Admixture	Admixture	Admixture	Cluster 3	6.082	Resistant
36	SARI/22/140	18/40/OP/23/YW	IITA	SP/40/OP/19	0.126	0.388	0.486	Admixture	Admixture	Admixture	Cluster 3	4.75	Tolerant
27	SARI/22/141	18/40/OP/23/YW_3/10	IITA	SP/40/OP/19	0.086	0.857	0.057	Subpopulation 2	Subpopulation 2	Subpopulation 2	Cluster 2	6.445	Tolerant
201	SARI/22/142	18/533/OP/31/YW	IITA	SP/533/OP/19	0.444	0.404	0.153	Admixture	Admixture	Admixture	Cluster 1	6.263	Highly resistant
100	SARI/22/89	18/974/OP/24/Y	IITA	SP/974/OP/19	0.031	0.807	0.163	Subpopulation 2	Subpopulation 2	Subpopulation 2	Cluster 2	5.809	Moderately resistant
59	SARI/22/9	19/1070/11cam/17/YB	IITA	SP/1070/11cam/19	0.41	0.2	0.39	Admixture	Admixture	Admixture	Cluster 1	14.796	Tolerant
124	SARI/22/59	19/1629/2319/30/Y	IITA	SP/1629/2319/19	0.716	0.211	0.073	Admixture	Subpopulation 1	Subpopulation 1	Cluster 1	8.623	Moderately resistant
56	SARI/22/143	19/39/OP/23/YW_1/3	IITA	SP/39/OP/19	0.008	0.988	0.005	Subpopulation 2	Subpopulation 2	Subpopulation 2	Cluster 2	7.443	Resistant
49	SARI/22/90	19/39/OP/23/YW_2/2	IITA	SP/39/OP/19	0.18	0.041	0.78	Admixture	Subpopulation 3	Subpopulation 3	Cluster 1	7.201	Resistant
57	SARI/22/144	19/39/OP/23/YW_2/3	IITA	SP/39/OP/19	0.008	0.987	0.006	Subpopulation 2	Subpopulation 2	Subpopulation 2	Cluster 2	4.569	Resistant
58	SARI/22/145	19/39/OP/23/YW_3/3	IITA	SP/39/OP/19	0.007	0.986	0.006	Subpopulation 2	Subpopulation 2	Subpopulation 2	Cluster 2	5.537	Resistant
60	SARI/22/146	19/43/262/9/YW	IITA	SP/43/262/19	0.282	0.443	0.276	Admixture	Admixture	Admixture	Cluster 1	9.168	Moderately resistant
50	SARI/22/60	19/43/262/9/YW_2/2	IITA	SP/43/262/19	0.351	0.514	0.135	Admixture	Admixture	Admixture	Cluster 1	8.23	Moderately resistant
194	SARI/22/147	19/534/OP/31/YW	IITA	SP/534/OP/19	0.484	0.069	0.447	Admixture	Admixture	Admixture	Cluster 1	6.233	Tolerant
131	SARI/22/148	19/723/SELF/25/Y	IITA	SP/723/SELF/19	0.469	0.03	0.501	Admixture	Admixture	Admixture	Cluster 1	6.142	Moderately resistant
115	SARI/22/61	19/8/450/OP	IITA	SP/8/450/19	0.372	0.151	0.477	Admixture	Admixture	Admixture	Cluster 3	8.472	Resistant
187	SARI/22/149	2/103/205/12/YW	IITA	SP/103/205/19	0.344	0.346	0.309	Admixture	Admixture	Admixture	Cluster 1	7.05	Resistant
157	SARI/22/150	2/129/OP/24/YW	IITA	SP/129/OP/19	0.175	0.794	0.031	Admixture	Subpopulation 2	Subpopulation 2	Cluster 2	2.844	Resistant
123	SARI/22/39	2/1848/2379/30/R	IITA	SP/1848/2379/19	0.126	0.524	0.349	Admixture	Admixture	Admixture	Cluster 2	7.746	Highly resistant
153	SARI/22/151	2/2018/OP/26/Y	IITA	SP/2018/OP/19	0.319	0.552	0.129	Admixture	Admixture	Admixture	Cluster 3	5.144	Highly resistant
234	SARI/22/152	2/2036/586/19/YW	IITA	SP/2036/586/19	0.275	0.41	0.315	Admixture	Admixture	Admixture	Cluster 2	6.051	Tolerant
128	SARI/22/77	2/3/240/570/OP/YW	IITA	SP/3/240/19	0.602	0.23	0.168	Admixture	Admixture	Subpopulation 1	Cluster 1	6.021	Moderately resistant
184	SARI/22/1	2/461/OP/9/Y	CIMMYT	SP/461/OP/19	0.286	0.395	0.319	Admixture	Admixture	Admixture	Cluster 2	13.041	Resistant
199	SARI/22/153	2/610/SELF/38/YW	IITA	SP/610/SELF/19	0.355	0.219	0.426	Admixture	Admixture	Admixture	Cluster 1	4.357	Resistant
178	SARI/22/154	20/1704/SELF/12/W	IITA	SP/1704/SELF/19	0.109	0.192	0.699	Admixture	Admixture	Subpopulation 3	Cluster 1	7.383	Resistant
89	SARI/22/62	20/2028/563/15/YW_1/4	IITA	SP/2028/563/19	0.511	0.3	0.188	Admixture	Admixture	Admixture	Cluster 3	8.744	suceptible
93	SARI/22/63	20/2028/563/15/YW_2/4	IITA	SP/2028/563/19	0.299	0.153	0.548	Admixture	Admixture	Admixture	Cluster 1	10.832	suceptible
3	SARI/22/155	20/2037/515/20/Y_1/7	CIMMYT	SP/2037/515/19	0.66	0.018	0.323	Admixture	Admixture	Subpopulation 1	Cluster 1	8.411	Moderately resistant
12	SARI/22/156	20/2037/515/20/Y_2/7	CIMMYT	SP/2037/515/19	0.783	0.016	0.201	Admixture	Subpopulation 1	Subpopulation 1	Cluster 1	7.655	Moderately resistant
16	SARI/22/157	20/2037/515/20/Y_3/7	CIMMYT	SP/2037/515/19	0.689	0.054	0.257	Admixture	Admixture	Subpopulation 1	Cluster 1	6.354	Moderately resistant
17	SARI/22/158	20/2037/515/20/Y_4/7	CIMMYT	SP/2037/515/19	0.82	0.011	0.169	Subpopulation 1	Subpopulation 1	Subpopulation 1	Cluster 1	6.657	Moderately resistant
48	SARI/22/159	20/2332/736/YW	IITA	SP/2332/736/19	0.281	0.32	0.399	Admixture	Admixture	Admixture	Cluster 1	5.598	Moderately resistant
95	SARI/22/91	20/360/OP/10/YW	CIMMYT	SP/360/OP/19	0.609	0.059	0.332	Admixture	Admixture	Subpopulation 1	Cluster 1	6.082	Tolerant
42	SARI/22/230	20/44/48/9/Y	CIMMYT	SP/20/44/19	0.395	0.28	0.325	Admixture	Admixture	Admixture	Cluster 3	24.024	Moderately resistant
227	SARI/22/160	20/441/SELF/37/Y	IITA	SP/441/SELF/37/19	0.683	0.24	0.077	Admixture	Admixture	Subpopulation 1	Cluster 3	7.262	Moderately resistant
196	SARI/22/78	20/481/OP/24/Y	CIMMYT	SP/481/OP/19	0.659	0.103	0.238	Admixture	Admixture	Subpopulation 1	Cluster 1	6.657	Moderately resistant
104	SARI/22/10	20/7/815/2164/OP/YW_1/3	CIMMYT	SP/7/815/19	0.301	0.393	0.307	Admixture	Admixture	Admixture	Cluster 3	23.177	Moderately resistant
103	SARI/22/231	20/7/815/2164/OP/YW_2/3	CIMMYT	SP/7/815/19	0.351	0.396	0.254	Admixture	Admixture	Admixture	Cluster 3	13.828	Moderately resistant
105	SARI/22/161	20/7/815/2164/OP/YW_3/3	CIMMYT	SP/7/815/19	0.369	0.352	0.28	Admixture	Admixture	Admixture	Cluster 2	4.72	Moderately resistant
143	SARI/22/64	20/720/OP/25/Y	CIMMYT	SP/720/OP/19	0.279	0.122	0.599	Admixture	Admixture	Admixture	Cluster 1	9.319	Moderately resistant
189	SARI/22/65	20/733/655/34/YW	IITA	SP/733/655/19	0.565	0.086	0.349	Admixture	Admixture	Admixture	Cluster 2	8.26	Resistant
174	SARI/22/162	20/8/451/OP	IITA	SP/8/451/19	0.334	0.584	0.082	Admixture	Admixture	Admixture	Cluster 2	5.628	Resistant
172	SARI/22/163	2016/897/2208/OP	IITA	SP/897/2208/19	0.236	0.225	0.539	Admixture	Admixture	Admixture	Cluster 3	7.352	Moderately resistant
71	SARI/22/164	21/147/196/13/YW	IITA	SP/147/196/19	0.313	0.305	0.382	Admixture	Admixture	Admixture	Cluster 1	7.776	Highly resistant
160	SARI/22/226	21/1636/2406/YW_1/7	IITA	SP/1636/2406/19	0.055	0.376	0.569	Admixture	Admixture	Admixture	Cluster 3	16.127	Resistant
161	SARI/22/165	21/1636/2406/YW_2/7	IITA	SP/1636/2406/19	0.146	0.817	0.037	Subpopulation 2	Subpopulation 2	Subpopulation 2	Cluster 2	3.268	Resistant
163	SARI/22/166	21/2/257/602/OP/YW	IITA	SP/2/257/19	0.42	0.306	0.275	Admixture	Admixture	Admixture	Cluster 1	4.115	Tolerant
164	SARI/22/232	21/2009/OP/25/Y	IITA	SP/2009/OP/19	0.533	0.244	0.223	Admixture	Admixture	Admixture	Cluster 3	22.3	Moderately resistant
68	SARI/22/92	21/2037/501/20/B	CIMMYT	SP/2037/501/19	0.254	0.257	0.489	Admixture	Admixture	Admixture	Cluster 2	7.141	Tolerant
65	SARI/22/93	21/2037/501/20/B_1/3	CIMMYT	SP/2037/501/19	0.205	0.216	0.579	Admixture	Admixture	Admixture	Cluster 2	5.356	Tolerant
203	SARI/22/167	21/2085/574/34/YW	IITA	SP/2085/574/19	0.537	0.12	0.343	Admixture	Admixture	Admixture	Cluster 1	7.746	Moderately resistant
113	SARI/22/168	21/5/396/1091/SELF/YW	IITA	SP/5/396/19	0.748	0.116	0.136	Admixture	Subpopulation 1	Subpopulation 1	Cluster 2	4.811	Moderately resistant
215	SARI/22/169	21/7/873/2159/OP/Y	IITA	SP/7/873/19	0.944	0.04	0.016	Subpopulation 1	Subpopulation 1	Subpopulation 1	Cluster 1	3.51	Resistant
99	SARI/22/233	22/1629/2406/30/YW	IITA	SP/1629/2406/19	0.432	0.129	0.439	Admixture	Admixture	Admixture	Cluster 3	24.387	Tolerant
141	SARI/22/19	22/1838/2399/29/YW	CIMMYT	SP/1838/2399/19	0.368	0.245	0.387	Admixture	Admixture	Admixture	Cluster 1	9.713	Moderately resistant
145	SARI/22/223	22/1871B/L2/27/YW	IITA	SP/1871B/L2/19	0.385	0.204	0.41	Admixture	Admixture	Admixture	Cluster 1	16.732	Resistant
242	SARI/22/20	22/2132/691/19/Y	IITA	SP/2132/691/19	0.199	0.644	0.157	Admixture	Admixture	Subpopulation 2	Cluster 2	9.531	Moderately resistant
73	SARI/22/170	22/2321/48L/14/YW	IITA	SP/2321/48L/19	0.284	0.179	0.537	Admixture	Admixture	Admixture	Cluster 1	7.292	Highly resistant
210	SARI/22/33	22/717/OP/36/Y	CIMMYT	SP/717/OP/19	0.679	0.295	0.026	Admixture	Admixture	Subpopulation 1	Cluster 1	9.168	Highly resistant
176	SARI/22/171	23/1648/2330/30/Y	IITA	SP/1648/2330/19	0.687	0.284	0.028	Admixture	Admixture	Subpopulation 1	Cluster 3	5.991	Tolerant
13	SARI/22/94	23/2032/428/20/Y_1/5	CIMMYT	SP/2032/428/19	0.016	0.601	0.384	Admixture	Admixture	Subpopulation 2	Cluster 2	6.838	Moderately resistant
22	SARI/22/224	23/2032/428/20/Y_2/5	CIMMYT	SP/2032/428/19	0.342	0.401	0.257	Admixture	Admixture	Admixture	Cluster 2	17.519	Moderately resistant
23	SARI/22/234	23/2032/428/20/Y_3/5	CIMMYT	SP/2032/428/19	0.124	0.408	0.468	Admixture	Admixture	Admixture	Cluster 2	24.781	Moderately resistant
200	SARI/22/172	23/2091/492/34/Y	IITA	SP/2091/492/19	0.337	0.277	0.385	Admixture	Admixture	Admixture	Cluster 3	4.811	Resistant
204	SARI/22/173	23/2091/492/34/Y_2/3	IITA	SP/2091/492/19	0.48	0.358	0.162	Admixture	Admixture	Admixture	Cluster 1	5.144	Resistant
165	SARI/22/174	23/4/920/2263/OP/YW	CIMMYT	SP/4/920/19	0.269	0.391	0.34	Admixture	Admixture	Admixture	Cluster 3	7.897	Resistant
155	SARI/22/79	23/4/920/2263/OP/YW_2/5	CIMMYT	SP/4/920/19	0.343	0.034	0.624	Admixture	Admixture	Subpopulation 3	Cluster 1	6.203	Resistant
195	SARI/22/175	23/497/OP/24/YW	IITA	SP/497/OP/19	0.361	0.438	0.201	Admixture	Admixture	Admixture	Cluster 2	5.053	Moderately resistant
214	SARI/22/66	23/868/2290/27/Y	CIMMYT	SP/868/2290/19	0.559	0.093	0.348	Admixture	Admixture	Admixture	Cluster 2	8.926	Tolerant
175	SARI/22/95	3/130/OP/24/YW	IITA	SP/130/OP/19	0.287	0.059	0.654	Admixture	Admixture	Subpopulation 3	Cluster 3	7.292	Resistant
152	SARI/22/176	3/2213/48/25/Y	IITA	SP/2213/48/19	0.585	0.215	0.2	Admixture	Admixture	Admixture	Cluster 1	6.203	Highly resistant
111	SARI/22/177	3/2213/48/25/Y_1/9	IITA	SP/2213/48/19	0.491	0.27	0.238	Admixture	Admixture	Admixture	Cluster 2	7.837	Highly resistant
43	SARI/22/67	3/224/OP/10/YW	IITA	SP/224/OP/19	0.394	0.311	0.295	Admixture	Admixture	Admixture	Cluster 1	8.321	Highly resistant
144	SARI/22/235	3/484/OP/23/Y	CIMMYT	SP/484/OP/19	0.38	0.153	0.467	Admixture	Admixture	Admixture	Cluster 3	25.023	Tolerant
212	SARI/22/178	4/1/6/4OP/YW	IITA	SP/1/6/19	0.847	0.078	0.075	Subpopulation 1	Subpopulation 1	Subpopulation 1	Cluster 1	7.08	Highly resistant
47	SARI/22/179	4/1803/OP/20/YW	IITA	SP/1803/OP/19	0.533	0.114	0.353	Admixture	Admixture	Admixture	Cluster 1	4.811	Tolerant
129	SARI/22/236	4/1897/2391/28/Y	CIMMYT	SP/1897/2391/19	0.418	0.129	0.453	Admixture	Admixture	Admixture	Cluster 3	22.905	Moderately resistant
24	SARI/22/180	4/2112/69322/YW	IITA	SP/2112/69322/19	0.964	0.028	0.008	Subpopulation 1	Subpopulation 1	Subpopulation 1	Cluster 1	11.437	Moderately resistant
14	SARI/22/21	4/2112/69322/YW_1/5	IITA	SP/2112/69322/19	0.953	0.037	0.009	Subpopulation 1	Subpopulation 1	Subpopulation 1	Cluster 1	12.526	Moderately resistant
15	SARI/22/22	4/2112/69322/YW_2/5	IITA	SP/2112/69322/19	0.904	0.062	0.034	Subpopulation 1	Subpopulation 1	Subpopulation 1	Cluster 1	5.295	Moderately resistant
33	SARI/22/181	4/2195/48/21/YW_1/3	IITA	SP/2195/48/19	0.019	0.03	0.951	Subpopulation 3	Subpopulation 3	Subpopulation 3	Cluster 1	6.899	Resistant
34	SARI/22/182	4/2195/48/21/YW_2/3	IITA	SP/2195/48/19	0.017	0.214	0.769	Admixture	Subpopulation 3	Subpopulation 3	Cluster 1	7.413	Resistant
35	SARI/22/23	4/2195/48/21/YW_3/3	IITA	SP/2195/48/19	0.023	0.062	0.916	Subpopulation 3	Subpopulation 3	Subpopulation 3	Cluster 1	13.162	Resistant
190	SARI/22/183	4/482/OP/23/Y	IITA	SP/482/OP/19	0.354	0.143	0.504	Admixture	Admixture	Admixture	Cluster 3	3.207	Moderately resistant
167	SARI/22/184	5/1/7/6cam/OP/R	IITA	SP/1/7/6cam/19	0.611	0.366	0.023	Admixture	Admixture	Subpopulation 1	Cluster 3	5.961	Tolerant
181	SARI/22/185	5/1900/L2/28/YW	IITA	SP/1900/L2/19	0.246	0.153	0.601	Admixture	Admixture	Subpopulation 3	Cluster 1	7.292	Tolerant
75	SARI/22/11	5/2248/2348/17/YB	CIMMYT	SP/2248/2348/19	0.017	0.042	0.941	Subpopulation 3	Subpopulation 3	Subpopulation 3	Cluster 3	8.351	Moderately resistant
72	SARI/22/40	5/2248/2348/17/YB_3/3	CIMMYT	SP/2248/2348/19	0.286	0.208	0.505	Admixture	Admixture	Admixture	Cluster 1	13.949	Moderately resistant
146	SARI/22/12	5/3/238/566/SELF/Y	CIMMYT	SP/3/238/19	0.139	0.218	0.644	Admixture	Admixture	Subpopulation 3	Cluster 1	15.31	Moderately resistant
135	SARI/22/24	5/442/OP/34/YW	IITA	SP/442/OP/19	0.288	0.296	0.417	Admixture	Admixture	Admixture	Cluster 3	7.171	Moderately resistant
130	SARI/22/96	5/442/OP/34/YW_2/6	IITA	SP/442/OP/19	0.296	0.148	0.556	Admixture	Admixture	Admixture	Cluster 1	4.448	Moderately resistant
134	SARI/22/186	5/442/OP/34/YW_3/6	IITA	SP/442/OP/19	0.531	0.182	0.287	Admixture	Admixture	Admixture	Cluster 1	10.106	Moderately resistant
139	SARI/22/237	5/477/OP/23/Y	CIMMYT	SP/477/OP/19	0.176	0.609	0.215	Admixture	Admixture	Subpopulation 2	Cluster 2	21.301	Moderately resistant
147	SARI/22/187	6/1/8/9cam/SELF.R	IITA	SP/1/8/9cam/19	0.31	0.232	0.458	Admixture	Admixture	Admixture	Cluster 2	5.9	Tolerant
202	SARI/22/188	6/174/533/34/YW	IITA	SP/174/533/19	0.254	0.4	0.346	Admixture	Admixture	Admixture	Cluster 3	8.2	Tolerant
122	SARI/22/68	6/1822/2391/30/YB	CIMMYT	SP/1822/2391/19	0.489	0.144	0.367	Admixture	Admixture	Admixture	Cluster 1	8.169	Highly resistant
91	SARI/22/13	6/1871/OP/20/W	CIMMYT	SP/1871/OP/19	0.227	0.165	0.609	Admixture	Admixture	Subpopulation 3	Cluster 3	12.92	Moderately resistant
98	SARI/22/238	6/191/OP/1/YW	IITA	SP/191/OP/19	0.784	0.099	0.117	Admixture	Subpopulation 1	Subpopulation 1	Cluster 1	23.026	Moderately resistant
88	SARI/22/189	6/2192/2/21/YW	IITA	SP/2192/2/19	0.87	0.014	0.116	Subpopulation 1	Subpopulation 1	Subpopulation 1	Cluster 1	5.023	Tolerant
193	SARI/22/190	6/2313/2251/36/BR	IITA	SP/2313/2251/19	0.064	0.064	0.872	Subpopulation 3	Subpopulation 3	Subpopulation 3	Cluster 3	4.539	Moderately resistant
148	SARI/22/97	6/3/237/565/OP/YW	CIMMYT	SP/3/237/19	0.091	0.051	0.859	Subpopulation 3	Subpopulation 3	Subpopulation 3	Cluster 1	6.687	Resistant
235	SARI/22/191	6/473/SELF/23/Y	IITA	SP/473/SELF/19	0.486	0.399	0.115	Admixture	Admixture	Admixture	Cluster 2	5.053	Moderately resistant
211	SARI/22/192	6/718/2335/33/Y	IITA	SP/718/2335/19	0.237	0.741	0.022	Admixture	Subpopulation 2	Subpopulation 2	Cluster 1	5.356	Tolerant
208	SARI/22/193	7/1082/504/33/B	IITA	SP/1082/504/19	0.479	0.269	0.253	Admixture	Admixture	Admixture	Cluster 2	6.536	Moderately resistant
32	SARI/22/194	7/1899/OP/20/YW	IITA	SP/1899/OP/19	0.496	0.278	0.226	Admixture	Admixture	Admixture	Cluster 1	5.628	Highly resistant
20	SARI/22/98	7/2060/669/15/Y	IITA	SP/2060/669/19	0.11	0.138	0.752	Admixture	Subpopulation 3	Subpopulation 3	Cluster 1	7.171	Resistant
41	SARI/22/69	7/2215/202/17/YW	IITA	SP/2215/202/19	0.325	0.344	0.331	Admixture	Admixture	Admixture	Cluster 3	8.865	Highly resistant
166	SARI/22/195	7/222/L3/31/YW	IITA	SP/222/L3/19	0.587	0.092	0.321	Admixture	Admixture	Admixture	Cluster 1	7.141	Moderately resistant
205	SARI/22/99	7/466/OP/9/Y	CIMMYT	SP/466/OP/19	0.493	0.155	0.352	Admixture	Admixture	Admixture	Cluster 1	8.411	Resistant
120	SARI/22/196	8/102/OP/24/W_2/4	IITA	SP/102/OP/19	0.474	0.195	0.331	Admixture	Admixture	Admixture	Cluster 1	5.93	Resistant
121	SARI/22/25	8/102/OP/24/W_4/4	IITA	SP/102/OP/19	0.523	0.118	0.359	Admixture	Admixture	Admixture	Cluster 1	10.802	Resistant
136	SARI/22/197	8/102/OP/24/YW	IITA	SP/102/OP/19	0.168	0.379	0.452	Admixture	Admixture	Admixture	Cluster 3	5.083	Resistant
238	SARI/22/80	8/1088/2300/19/R	CIMMYT	SP/1088/2300/19	0.439	0.255	0.306	Admixture	Admixture	Admixture	Cluster 1	6.475	Moderately resistant
92	SARI/22/198	8/1910/OP/20/W	IITA	SP/1910/OP/19	0.824	0.011	0.166	Subpopulation 1	Subpopulation 1	Subpopulation 1	Cluster 1	6.415	Moderately resistant
126	SARI/22/41	8/2/1355/479/2330/YW_1/2	CIMMYT	SP/2/1355/19	0.322	0.218	0.461	Admixture	Admixture	Admixture	Cluster 1	9.38	Highly resistant
127	SARI/22/26	8/2/1355/479/2330/YW_2/2	CIMMYT	SP/2/1355/19	0.249	0.246	0.505	Admixture	Admixture	Admixture	Cluster 3	12.617	Highly resistant
101	SARI/22/81	8/2119/OP/27/YW	IITA	SP/2119/OP/19	0.498	0.281	0.221	Admixture	Admixture	Admixture	Cluster 2	7.958	Tolerant
198	SARI/22/199	8/2304/2301/36/YW	IITA	SP/2304/2301/19	0.619	0.237	0.144	Admixture	Admixture	Subpopulation 1	Cluster 1	5.658	Resistant
170	SARI/22/70	8/2395/SELF/38/YW	CIMMYT	SP/2395/SELF/19	0.516	0.44	0.044	Admixture	Admixture	Admixture	Cluster 1	9.047	Moderately resistant
117	SARI/22/239	8/4/110/384/OP/YW	IITA	SP/4/110/19	0.665	0.104	0.231	Admixture	Admixture	Subpopulation 1	Cluster 1	9.864	Moderately resistant
107	SARI/22/42	8/4/110/384/OP/YW_2/4	IITA	SP/8/4/19	0.272	0.229	0.499	Admixture	Admixture	Admixture	Cluster 1	24.66	Moderately resistant
197	SARI/22/27	8/630/OP/37/YW	IITA	SP/630/OP/19	0.443	0.253	0.304	Admixture	Admixture	Admixture	Cluster 2	12.284	Moderately resistant
173	SARI/22/200	8/729/SELF/26/YW	IITA	SP/729/SELF/19	0.222	0.513	0.265	Admixture	Admixture	Admixture	Cluster 2	3.389	Tolerant
31	SARI/22/201	9/163/OP/10/YW	IITA	SP/163/OP/19	0.147	0.314	0.539	Admixture	Admixture	Admixture	Cluster 3	4.932	Moderately resistant
112	SARI/22/202	9/1776/2172/29/YW	IITA	SP/1776/2172/19	0.43	0.236	0.334	Admixture	Admixture	Admixture	Cluster 1	4.992	Resistant
90	SARI/22/43	9/1976/2245/22/YW	IITA	SP/1976/2245/19	0.31	0.088	0.602	Admixture	Admixture	Subpopulation 3	Cluster 1	12.617	Tolerant
46	SARI/22/28	9/1976/2245/22/YW_2/2	IITA	SP/1976/2245/19	0.457	0.138	0.405	Admixture	Admixture	Admixture	Cluster 1	9.168	Tolerant
224	SARI/22/71	9/2/1354/479/265/YW	CIMMYT	SP/2/1354/19	0.901	0.072	0.027	Subpopulation 1	Subpopulation 1	Subpopulation 1	Cluster 1	9.44	Moderately resistant
154	SARI/22/240	9/2082/OP/27/YW	CIMMYT	SP/2082/OP/19	0.315	0.566	0.119	Admixture	Admixture	Admixture	Cluster 2	22.36	Tolerant
94	SARI/22/203	9/2149/615/25/Y	IITA	SP/2149/615/19	0.453	0.244	0.303	Admixture	Admixture	Admixture	Cluster 1	8.896	Tolerant
85	SARI/22/72	9/2149/615/25/Y_2/4	IITA	SP/2149/615/19	0.797	0.099	0.104	Admixture	Subpopulation 1	Subpopulation 1	Cluster 1	7.897	Moderately resistant
230	SARI/22/204	9/2404/2318/23/Y	IITA	SP/2404/2318/19	0.959	0.032	0.009	Subpopulation 1	Subpopulation 1	Subpopulation 1	Cluster 1	5.93	Moderately resistant
231	SARI/22/205	9/2404/2318/23/Y_2/2	IITA	SP/2404/2318/19	0.308	0.142	0.55	Admixture	Admixture	Admixture	Cluster 2	7.655	Moderately resistant
183	SARI/22/206	9/468/OP/9/Y	IITA	SP/468/OP/19	0.424	0.085	0.49	Admixture	Admixture	Admixture	Cluster 3	4.841	suceptible
159	SARI/22/207	9/628/OP/37/YW	IITA	SP/628/OP/19	0.753	0.145	0.102	Admixture	Subpopulation 1	Subpopulation 1	Cluster 2	5.174	Resistant
237	SARI/22/82	9/702/299/19/R	IITA	SP/702/299/19	0.436	0.129	0.435	Admixture	Admixture	Admixture	Cluster 1	4.599	Tolerant
4	SARI/22/100	KF_Male	IITA	SP/KF_Male/19	0.307	0.144	0.549	Admixture	Admixture	Admixture	Cluster 2	3.207	Moderately resistant
53	SARI/22/208	PLOT_7/DOWN-TOP/RANGE18	IITA	SP/PLOT_7/RANGE18/19	0.484	0.151	0.366	Admixture	Admixture	Admixture	Cluster 3	8.593	Moderately resistant
39	SARI/22/209	PLOT_7/DOWN-TOP/RANGE18_2/5	IITA	SP/PLOT_7/RANGE18/19	0.368	0.172	0.46	Admixture	Admixture	Admixture	Cluster 3	7.867	Resistant
192	SARI/22/14	PLOT14/RANGE32	IITA	SP/PLOT14/RANGE32/19	0.39	0.127	0.483	Admixture	Admixture	Admixture	Cluster 3	12.738	Highly resistant
2	SARI/22/210	PLOT15/TOP-DOWN/RANGE18	IITA	SP/PLOT15/RANGE18/19	0.454	0.063	0.482	Admixture	Admixture	Admixture	Cluster 1	4.327	Highly resistant
28	SARI/22/15	PLOT17/DOWN-TOP/RANGE18_1/3	CIMMYT	SP/PLOT17/RANGE18/19	0.316	0.17	0.514	Admixture	Admixture	Admixture	Cluster 2	13.585	Resistant
29	SARI/22/225	PLOT17/DOWN-TOP/RANGE18_2/3	CIMMYT	SP/PLOT17/RANGE18/19	0.202	0.274	0.524	Admixture	Admixture	Admixture	Cluster 2	15.855	Moderately resistant
78	SARI/22/73	PLOT18/TOP-DOWN/RANGE18_2/3	CIMMYT	SP/PLOT18/RANGE18/19	0.075	0.017	0.908	Subpopulation 3	Subpopulation 3	Subpopulation 3	Cluster 3	5.84	Resistant
79	SARI/22/29	PLOT18/TOP-DOWN/RANGE18_3/3	CIMMYT	SP/PLOT18/RANGE18/19	0.438	0.124	0.438	Admixture	Admixture	Admixture	Cluster 1	6.475	Resistant
76	SARI/22/101	PLOT18/TOP-DOWN/RANGE18_3/5	CIMMYT	SP/PLOT18/RANGE18/19	0.016	0.05	0.934	Subpopulation 3	Subpopulation 3	Subpopulation 3	Cluster 3	9.047	Moderately resistant
77	SARI/22/211	PLOT18/TOP-DOWN/RANGE18_4/5	IITA	SP/PLOT18/RANGE18/19	0.028	0.018	0.954	Subpopulation 3	Subpopulation 3	Subpopulation 3	Cluster 3	12.557	Moderately resistant
81	SARI/22/212	PLOT18/TOP-DOWN/RANGE18_5/5	CIMMYT	SP/PLOT18/RANGE18/19	0.059	0.019	0.921	Subpopulation 3	Subpopulation 3	Subpopulation 3	Cluster 3	5.87	Highly resistant
64	SARI/22/213	PLOT2/TOP-DOWN/RANGE18_1/5	IITA	SP/PLOT2/RANGE18/19	0.954	0.027	0.019	Subpopulation 1	Subpopulation 1	Subpopulation 1	Cluster 2	6.899	Highly resistant
51	SARI/22/214	PLOT2/TOP-DOWN/RANGE18_2/5	IITA	SP/PLOT2/RANGE18/19	0.807	0.159	0.034	Subpopulation 1	Subpopulation 1	Subpopulation 1	Cluster 2	23.298	Highly resistant
69	SARI/22/215	PLOT2/TOP-DOWN/RANGE18_3/5	IITA	SP/PLOT2/RANGE18/19	0.93	0.055	0.014	Subpopulation 1	Subpopulation 1	Subpopulation 1	Cluster 2	4.66	Highly resistant
70	SARI/22/16	PLOT2/TOP-DOWN/RANGE18_4/5	IITA	SP/PLOT2/RANGE18/19	0.256	0.407	0.337	Admixture	Admixture	Admixture	Cluster 3	6.808	Highly resistant
63	SARI/22/241	PLOT2/TOP-DOWN/RANGE18_5/5	IITA	SP/PLOT2/RANGE18/19	0.241	0.241	0.518	Admixture	Admixture	Admixture	Cluster 1	14.312	Tolerant
188	SARI/22/216	PLOT20/RANGE32	IITA	SP/PLOT20/RANGE32/19	0.05	0.074	0.876	Subpopulation 3	Subpopulation 3	Subpopulation 3	Cluster 1	5.265	Resistant
30	SARI/22/217	PLOT21/DOWN-TOP/RANGE18	IITA	SP/PLOT21/RANGE18/19	0.504	0.313	0.183	Admixture	Admixture	Admixture	Cluster 2	6.203	Moderately resistant
7	SARI/22/30	PLOT4/TOP-DOWN/RANGE18	CIMMYT	SP/PLOT4/RANGE18/19	0.77	0.181	0.049	Admixture	Subpopulation 1	Subpopulation 1	Cluster 2	13.404	Moderately resistant
80	SARI/22/242	PLOT5/DOWN-TOP/RANGE18	CIMMYT	SP/PLOT5/RANGE18/19	0.041	0.062	0.897	Subpopulation 3	Subpopulation 3	Subpopulation 3	Cluster 3	18.669	Moderately resistant
9	SARI/22/218	PLOT6/TOP-DOWN/RANGE18	IITA	SP/PLOT6/RANGE18/19	0.49	0.093	0.417	Admixture	Admixture	Admixture	Cluster 2	8.139	Moderately resistant
37	SARI/22/44	PLOT8/TOP-DOWN/RANGE18	IITA	SP/PLOT8/RANGE18/19	0.02	0.043	0.937	Subpopulation 3	Subpopulation 3	Subpopulation 3	Cluster 3	7.655	Tolerant
150	SARI/22/219	RANGE32/PLOT10	IITA	SP/RANGE32/PLOT10/19	0.549	0.055	0.396	Admixture	Admixture	Admixture	Cluster 1	6.596	Tolerant
