# Supplementary material for: DArTseq-based SNP markers reveal high genetic diversity among early generation fall armyworm tolerant maize inbred lines
Source: PLoS One. 2024 Apr 17;19(4):e0294863. doi: 10.1371/journal.pone.0294863 (PMC11023204; doi:10.1371/journal.pone.0294863)
Supplement: S2 Table — (XLSX) [file pone.0294863.s002.xlsx]

## Sheet: S2 Table
Marker	Major.Allele.Frquency	Availability	GeneDiversity	Heterozygosity	Polymorphic information content
ZmDArTAG000006	0.815789	0.31405	0.300554	0	0.255388
ZmDArTAG000012	0.85	0.826446	0.255	0.05	0.222488
ZmDArTAG000028	0.818182	1	0.297521	0.0909091	0.253261
ZmDArTAG000029	0.669683	0.913223	0.442415	0.0723982	0.34455
ZmDArTAG000030	0.730263	0.942149	0.393958	0.0833333	0.316356
ZmDArTAG000032	0.851282	0.805785	0.253202	0.0307692	0.221146
ZmDArTAG000035	0.85124	1	0.253261	0.0495868	0.221191
ZmDArTAG000036	0.8525	0.826446	0.251487	0.055	0.219865
ZmDArTAG000041	0.820248	1	0.294883	0.0619835	0.251405
ZmDArTAG000050	0.908333	0.991736	0.166528	0.0583333	0.152662
ZmDArTAG000052	0.90991	0.917355	0.163948	0.0540541	0.150508
ZmDArTAG000053	0.802083	0.991736	0.317491	0.0875	0.267091
ZmDArTAG000054	0.911157	1	0.1619	0.0454545	0.148794
ZmDArTAG000055	0.892562	1	0.19179	0.0661157	0.173398
ZmDArTAG000060	0.829167	0.991736	0.283299	0.0166667	0.24317
ZmDArTAG000066	0.842975	1	0.264736	0.0743802	0.229693
ZmDArTAG000067	0.714976	0.855372	0.407571	0.0772947	0.324514
ZmDArTAG000079	0.865801	0.954545	0.232379	0	0.205379
ZmDArTAG000080	0.93595	1	0.119894	0.0454545	0.112707
ZmDArTAG000083	0.917355	1	0.151629	0.0413223	0.140133
ZmDArTAG000092	0.78534	0.789256	0.337162	0.104712	0.280323
ZmDArTAG000093	0.909091	1	0.165289	0.0330579	0.151629
ZmDArTAG000094	0.747449	0.809917	0.377538	0.0969388	0.306271
ZmDArTAG000095	0.746888	0.995868	0.378093	0.06639	0.306616
ZmDArTAG000097	0.96473	0.995868	0.0680515	0.0705394	0.065736
ZmDArTAG000108	0.739865	0.61157	0.38493	0.0202703	0.310844
ZmDArTAG000114	0.840249	0.995868	0.268461	0.0788382	0.232426
ZmDArTAG000115	0.883495	0.85124	0.205863	0	0.184673
ZmDArTAG000118	0.8	0.971074	0.32	0.0595745	0.2688
ZmDArTAG000119	0.735537	1	0.389044	0.0991736	0.313367
ZmDArTAG000120	0.865145	0.995868	0.233338	0.0705394	0.206115
ZmDArTAG000124	0.883475	0.975207	0.205894	0.0974576	0.184698
ZmDArTAG000125	0.89876	1	0.18198	0.0702479	0.165422
ZmDArTAG000126	0.912393	0.966942	0.159864	0.0470085	0.147086
ZmDArTAG000127	0.771784	0.995868	0.352267	0.0829876	0.290221
ZmDArTAG000130	0.77551	0.809917	0.348188	0.102041	0.287571
ZmDArTAG000132	0.927083	0.991736	0.1352	0.0541667	0.12606
ZmDArTAG000133	0.93361	0.995868	0.123965	0.033195	0.116281
ZmDArTAG000134	0.632231	0.5	0.46503	0.0413223	0.356903
ZmDArTAG000141	0.941667	0.991736	0.109861	0.0666667	0.103826
ZmDArTAG000146	0.890496	1	0.195026	0.0454545	0.176008
ZmDArTAG000149	0.93595	1	0.119894	0.0289256	0.112707
ZmDArTAG000151	0.831915	0.971074	0.279665	0.0723404	0.240559
ZmDArTAG000157	0.85	0.991736	0.255	0.075	0.222488
ZmDArTAG000160	0.579812	0.880165	0.48726	0.0234742	0.368549
ZmDArTAG000168	0.783613	0.983471	0.339127	0.00420168	0.281623
ZmDArTAG000177	0.859504	1	0.241514	0.0909091	0.212349
ZmDArTAG000182	0.838889	0.743802	0.270309	0.0333333	0.233775
ZmDArTAG000184	0.735537	1	0.389044	0.0909091	0.313367
ZmDArTAG000187	0.863445	0.983471	0.235815	0.0546218	0.208011
ZmDArTAG000191	0.72314	1	0.400417	0.0743802	0.32025
ZmDArTAG000193	0.669421	1	0.442593	0.0991736	0.344649
ZmDArTAG000194	0.644628	1	0.458165	0.0991736	0.353208
ZmDArTAG000197	0.919087	0.995868	0.148732	0.0456432	0.137671
ZmDArTAG000201	0.82265	0.966942	0.291795	0.0897436	0.249222
ZmDArTAG000205	0.79668	0.995868	0.323961	0.0746888	0.271486
ZmDArTAG000206	0.797872	0.77686	0.322544	0.0744681	0.270527
ZmDArTAG000209	0.822034	0.975207	0.292588	0.0847458	0.249784
ZmDArTAG000210	0.942149	1	0.109009	0.0413223	0.103067
ZmDArTAG000220	0.63125	0.661157	0.465547	0	0.35718
ZmDArTAG000224	0.662996	0.938017	0.446865	0.101322	0.347021
ZmDArTAG000229	0.913223	1	0.158493	0.0661157	0.145933
ZmDArTAG000231	0.75	1	0.375	0.0950413	0.304688
ZmDArTAG000232	0.960317	0.780992	0.0762157	0.015873	0.0733113
ZmDArTAG000235	0.886364	1	0.201446	0.0867769	0.181156
ZmDArTAG000237	0.880851	0.971074	0.209905	0.093617	0.187875
ZmDArTAG000238	0.77044	0.657025	0.353724	0.0566038	0.291164
ZmDArTAG000239	0.904564	0.995868	0.172655	0.0497925	0.15775
ZmDArTAG000246	0.9	0.991736	0.18	0.00833333	0.1638
ZmDArTAG000248	0.806931	0.834711	0.311587	0.0693069	0.263044
ZmDArTAG000249	0.973029	0.995868	0.052487	0.0290456	0.0511096
ZmDArTAG000251	0.90249	0.995868	0.176004	0.0539419	0.160515
ZmDArTAG000262	0.847107	1	0.259033	0.0991736	0.225484
ZmDArTAG000267	0.814815	0.557851	0.301783	0.0296296	0.256247
ZmDArTAG000268	0.859504	1	0.241514	0.0165289	0.212349
ZmDArTAG000269	0.880165	1	0.210949	0.0909091	0.188699
ZmDArTAG000270	0.921488	1	0.144696	0.0661157	0.134228
ZmDArTAG000272	0.873967	1	0.220297	0.0867769	0.196032
ZmDArTAG000281	0.951923	0.429752	0.0915311	0	0.0873421
ZmDArTAG000284	0.82438	1	0.289555	0.0867769	0.247634
ZmDArTAG000290	0.765823	0.979339	0.358676	0.00421941	0.294352
ZmDArTAG000291	0.8	0.991736	0.32	0.0916667	0.2688
ZmDArTAG000297	0.855372	1	0.247422	0.0909091	0.216813
ZmDArTAG000300	0.919463	0.615702	0.148101	0.0134228	0.137134
ZmDArTAG000305	0.826446	1	0.286866	0.0909091	0.24572
ZmDArTAG000316	0.791262	0.85124	0.330333	0.00970874	0.275773
ZmDArTAG000318	0.929752	1	0.130626	0.0413223	0.122095
ZmDArTAG000319	0.86722	0.995868	0.230299	0.0497925	0.20378
ZmDArTAG000325	0.8	0.991736	0.32	0.1	0.2688
ZmDArTAG000331	0.704167	0.991736	0.416632	0.1	0.329841
ZmDArTAG000332	0.96281	1	0.071614	0.0330579	0.0690497
ZmDArTAG000334	0.908676	0.904959	0.165968	0.0547945	0.152195
ZmDArTAG000336	0.977178	0.995868	0.0446015	0.0124481	0.0436069
ZmDArTAG000337	0.927686	1	0.134169	0.053719	0.125169
ZmDArTAG000339	0.948347	1	0.0979697	0.0371901	0.0931707
ZmDArTAG000342	0.840909	1	0.267562	0.0867769	0.231767
ZmDArTAG000343	0.803419	0.966942	0.315874	0.0769231	0.265986
ZmDArTAG000344	0.809322	0.975207	0.30864	0.0847458	0.261011
ZmDArTAG000346	0.747706	0.900826	0.377283	0.0366972	0.306112
ZmDArTAG000349	0.893162	0.966942	0.190847	0.0769231	0.172635
ZmDArTAG000351	0.697095	0.995868	0.422307	0.0995851	0.333135
ZmDArTAG000354	0.744813	0.995868	0.380133	0.0124481	0.307882
ZmDArTAG000355	0.913223	1	0.158493	0.0661157	0.145933
ZmDArTAG000356	0.865702	1	0.232523	0.0785124	0.20549
ZmDArTAG000359	0.877155	0.958678	0.215508	0.0732759	0.192286
ZmDArTAG000360	0.890041	0.995868	0.195735	0.0622407	0.176579
ZmDArTAG000361	0.772727	1	0.35124	0.0991736	0.289555
ZmDArTAG000364	0.651961	0.842975	0.453816	0.107843	0.350841
ZmDArTAG000369	0.964912	0.942149	0.0677131	0.0175439	0.0654206
ZmDArTAG000370	0.896266	0.995868	0.185947	0.06639	0.168659
ZmDArTAG000374	0.804979	0.995868	0.313975	0.0829876	0.264685
ZmDArTAG000379	0.953975	0.987603	0.0878136	0.0334728	0.083958
ZmDArTAG000381	0.888186	0.979339	0.198624	0.0548523	0.178898
ZmDArTAG000383	0.917355	1	0.151629	0.0743802	0.140133
ZmDArTAG000387	0.807851	1	0.310455	0.0950413	0.262264
ZmDArTAG000390	0.88843	1	0.198245	0.0826446	0.178594
ZmDArTAG000395	0.927686	1	0.134169	0.0371901	0.125169
ZmDArTAG000399	0.836777	1	0.273163	0.0785124	0.235854
ZmDArTAG000405	0.975207	1	0.0483574	0.00826446	0.0471881
ZmDArTAG000406	0.890496	1	0.195026	0.0950413	0.176008
ZmDArTAG000412	0.731405	1	0.392903	0.0247934	0.315717
ZmDArTAG000413	0.929461	0.995868	0.131127	0.0497925	0.12253
ZmDArTAG000418	0.82438	1	0.289555	0.0702479	0.247634
ZmDArTAG000419	0.907025	1	0.168662	0.0619835	0.154438
ZmDArTAG000421	0.936975	0.983471	0.118106	0.0336134	0.111132
ZmDArTAG000423	0.789256	1	0.332662	0	0.27733
ZmDArTAG000430	0.927386	0.995868	0.134683	0.0456432	0.125613
ZmDArTAG000435	0.541475	0.896694	0.49656	0.0967742	0.373274
ZmDArTAG000437	0.859504	1	0.241514	0.0578512	0.212349
ZmDArTAG000438	0.927686	1	0.134169	0.0371901	0.125169
ZmDArTAG000441	0.854772	0.995868	0.248274	0.0912863	0.217454
ZmDArTAG000445	0.881743	0.995868	0.208545	0.0871369	0.186799
ZmDArTAG000446	0.778926	1	0.344401	0.0950413	0.285095
ZmDArTAG000454	0.759414	0.987603	0.365409	0.0962343	0.298647
ZmDArTAG000459	0.887234	0.971074	0.2001	0.0893617	0.18008
ZmDArTAG000460	0.917391	0.950413	0.151569	0.0695652	0.140082
ZmDArTAG000464	0.708108	0.764463	0.413382	0.118919	0.32794
ZmDArTAG000465	0.857438	1	0.244476	0.0785124	0.214592
ZmDArTAG000466	0.670259	0.958678	0.442024	0.0991379	0.344331
ZmDArTAG000467	0.958678	1	0.0792296	0.0247934	0.0760909
ZmDArTAG000468	0.922594	0.987603	0.142828	0.0543933	0.132628
ZmDArTAG000469	0.903766	0.987603	0.173947	0.0502092	0.158818
ZmDArTAG000472	0.813305	0.96281	0.30368	0.0987124	0.257569
ZmDArTAG000473	0.825726	0.995868	0.287805	0.0995851	0.246389
ZmDArTAG000474	0.975207	1	0.0483574	0.0247934	0.0471881
ZmDArTAG000476	0.941667	0.991736	0.109861	0.0416667	0.103826
ZmDArTAG000480	0.947699	0.987603	0.0991317	0.0292887	0.0942181
ZmDArTAG000482	0.791322	1	0.330263	0.0867769	0.275726
ZmDArTAG000483	0.88914	0.913223	0.19714	0.0859729	0.177708
ZmDArTAG000485	0.919087	0.995868	0.148732	0.0705394	0.137671
ZmDArTAG000489	0.973029	0.995868	0.052487	0.0290456	0.0511096
ZmDArTAG000492	0.877828	0.913223	0.214492	0.0271493	0.191489
ZmDArTAG000495	0.970954	0.995868	0.056404	0.0248963	0.0548133
ZmDArTAG000496	0.970711	0.987603	0.0568617	0.0251046	0.0552451
ZmDArTAG000498	0.920502	0.987603	0.146356	0.0669456	0.135646
ZmDArTAG000499	0.576446	1	0.488312	0.0289256	0.369088
ZmDArTAG000503	0.923237	0.995868	0.141742	0.0373444	0.131696
ZmDArTAG000507	0.916667	0.942149	0.152778	0.0263158	0.141107
ZmDArTAG000510	0.931818	1	0.127066	0.0454545	0.118993
ZmDArTAG000511	0.971074	1	0.0561779	0.0330579	0.0545999
ZmDArTAG000512	0.964876	1	0.0677805	0.0289256	0.0654834
ZmDArTAG000514	0.757642	0.946281	0.367241	0.0742358	0.299808
ZmDArTAG000519	0.886364	1	0.201446	0.0950413	0.181156
ZmDArTAG000521	0.896266	0.995868	0.185947	0.0497925	0.168659
ZmDArTAG000523	0.702222	0.929752	0.418212	0.0888889	0.330762
ZmDArTAG000525	0.83617	0.971074	0.273979	0.0893617	0.236447
ZmDArTAG000526	0.9125	0.991736	0.159688	0.05	0.146937
ZmDArTAG000527	0.900826	1	0.178676	0.0495868	0.162714
ZmDArTAG000530	0.960744	1	0.0754303	0.0206612	0.0725854
ZmDArTAG000533	0.815271	0.838843	0.301208	0.0837438	0.255845
ZmDArTAG000536	0.96888	0.995868	0.0603037	0.0290456	0.0584854
ZmDArTAG000540	0.930693	0.834711	0.129007	0.00990099	0.120686
ZmDArTAG000543	0.929487	0.966942	0.131082	0.0299145	0.12249
ZmDArTAG000548	0.775934	0.995868	0.347721	0.0912863	0.287266
ZmDArTAG000549	0.821577	0.995868	0.293177	0.0746888	0.2502
ZmDArTAG000556	0.630542	0.838843	0.465918	0.0985222	0.357378
ZmDArTAG000557	0.728814	0.731405	0.395289	0	0.317162
ZmDArTAG000558	0.904959	1	0.172017	0.0495868	0.157222
ZmDArTAG000559	0.792017	0.983471	0.329452	0.0966387	0.275183
ZmDArTAG000561	0.854167	0.793388	0.249132	0.0520833	0.218099
ZmDArTAG000563	0.950413	1	0.0942559	0.0330579	0.0898138
ZmDArTAG000564	0.945378	0.983471	0.103277	0.0252101	0.0979436
ZmDArTAG000566	0.722222	0.557851	0.401235	0.0666667	0.32074
ZmDArTAG000567	0.975207	1	0.0483574	0.0165289	0.0471881
ZmDArTAG000569	0.904564	0.995868	0.172655	0.06639	0.15775
ZmDArTAG000570	0.83682	0.987603	0.273104	0.100418	0.235811
ZmDArTAG000574	0.89876	1	0.18198	0.0785124	0.165422
ZmDArTAG000576	0.920502	0.987603	0.146356	0.0251046	0.135646
ZmDArTAG000577	0.901442	0.859504	0.177688	0.0625	0.161902
ZmDArTAG000578	0.92029	0.570248	0.146713	0	0.135951
ZmDArTAG000580	0.950413	1	0.0942559	0.0330579	0.0898138
ZmDArTAG000585	0.94181	0.958678	0.109607	0.0215517	0.1036
ZmDArTAG000587	0.969008	1	0.0600625	0.0371901	0.0582587
ZmDArTAG000596	0.914938	0.995868	0.155653	0.0456432	0.143539
ZmDArTAG000597	0.941038	0.876033	0.110971	0.0424528	0.104814
ZmDArTAG000598	0.840909	1	0.267562	0.0785124	0.231767
ZmDArTAG000600	0.89876	1	0.18198	0.0702479	0.165422
ZmDArTAG000601	0.950413	1	0.0942559	0.0495868	0.0898138
ZmDArTAG000607	0.878099	1	0.214082	0.0454545	0.191166
ZmDArTAG000611	0.838174	0.995868	0.271276	0.0829876	0.234481
ZmDArTAG000612	0.844398	0.995868	0.26278	0.0871369	0.228253
ZmDArTAG000614	0.90795	0.987603	0.167154	0.0502092	0.153184
ZmDArTAG000615	0.899543	0.904959	0.18073	0	0.164398
ZmDArTAG000618	0.948133	0.995868	0.098354	0.0290456	0.0935173
ZmDArTAG000620	0.723451	0.933884	0.400139	0.0840708	0.320083
ZmDArTAG000622	0.92562	1	0.137696	0.0495868	0.128215
ZmDArTAG000625	0.945378	0.983471	0.103277	0.0504202	0.0979436
ZmDArTAG000626	0.894628	1	0.188537	0.0702479	0.170764
ZmDArTAG000630	0.85124	1	0.253261	0.0826446	0.221191
ZmDArTAG000631	0.859504	1	0.241514	0.0991736	0.212349
ZmDArTAG000637	0.886364	1	0.201446	0.0454545	0.181156
ZmDArTAG000642	0.859504	1	0.241514	0.0991736	0.212349
ZmDArTAG000643	0.631336	0.896694	0.465501	0.0184332	0.357156
ZmDArTAG000644	0.928571	0.954545	0.132653	0.012987	0.123855
ZmDArTAG000646	0.958678	1	0.0792296	0.0165289	0.0760909
ZmDArTAG000647	0.900826	1	0.178676	0.0826446	0.162714
ZmDArTAG000649	0.827801	0.995868	0.285093	0.0871369	0.244454
ZmDArTAG000650	0.952479	1	0.0905249	0.0371901	0.0864275
ZmDArTAG000651	0.941589	0.884298	0.109999	0.0140187	0.103949
ZmDArTAG000652	0.979339	1	0.0404685	0.00826446	0.0396497
ZmDArTAG000656	0.83547	0.966942	0.27492	0.0811966	0.237129
ZmDArTAG000658	0.789256	1	0.332662	0.0991736	0.27733
ZmDArTAG000660	0.929167	0.991736	0.131632	0.0583333	0.122968
ZmDArTAG000661	0.673246	0.942149	0.439972	0.100877	0.343184
ZmDArTAG000678	0.811983	1	0.305333	0.0950413	0.258719
ZmDArTAG000679	0.971074	1	0.0561779	0.0165289	0.0545999
ZmDArTAG000681	0.828512	1	0.284159	0.0785124	0.243786
ZmDArTAG000683	0.971154	0.429752	0.0560281	0	0.0544585
ZmDArTAG000685	0.911157	1	0.1619	0.0702479	0.148794
ZmDArTAG000689	0.962656	0.995868	0.0718996	0.0248963	0.0693148
ZmDArTAG000691	0.814159	0.933884	0.302608	0.106195	0.256822
ZmDArTAG000693	0.886364	1	0.201446	0.0619835	0.181156
ZmDArTAG000696	0.753425	0.904959	0.371552	0.100457	0.302526
ZmDArTAG000698	0.919421	1	0.148171	0.0702479	0.137194
ZmDArTAG000702	0.944215	1	0.105346	0.053719	0.0997974
ZmDArTAG000703	0.956612	1	0.0830117	0.0289256	0.0795663
ZmDArTAG000705	0.876569	0.987603	0.216392	0.0878661	0.192979
ZmDArTAG000706	0.882231	1	0.207798	0.0702479	0.186208
ZmDArTAG000708	0.882845	0.987603	0.206859	0.0920502	0.185464
ZmDArTAG000715	0.909091	1	0.165289	0.0578512	0.151629
ZmDArTAG000717	0.855372	1	0.247422	0.0743802	0.216813
ZmDArTAG000718	0.802905	0.995868	0.316498	0.0871369	0.266412
ZmDArTAG000720	0.857438	1	0.244476	0.0950413	0.214592
ZmDArTAG000732	0.97314	1	0.0522761	0.0206612	0.0509097
ZmDArTAG000733	0.936019	0.871901	0.119775	0.042654	0.112602
ZmDArTAG000746	0.913793	0.958678	0.157551	0.0431034	0.145139
ZmDArTAG000749	0.712185	0.983471	0.409955	0.00420168	0.325924
ZmDArTAG000750	0.940083	1	0.112655	0.0371901	0.106309
ZmDArTAG000752	0.912863	0.995868	0.159088	0.0497925	0.146434
ZmDArTAG000756	0.865957	0.971074	0.23215	0.00425532	0.205203
ZmDArTAG000757	0.83195	0.995868	0.279618	0.0871369	0.240525
ZmDArTAG000760	0.887967	0.995868	0.198964	0.0248963	0.17917
ZmDArTAG000768	0.902893	1	0.175355	0.0619835	0.15998
ZmDArTAG000773	0.845972	0.871901	0.260607	0.07109	0.226649
ZmDArTAG000782	0.868613	0.566116	0.228249	0.0291971	0.2022
ZmDArTAG000787	0.543182	0.909091	0.496271	0.104545	0.373128
ZmDArTAG000788	0.943277	0.983471	0.10701	0.0210084	0.101285
ZmDArTAG000789	0.964876	1	0.0677805	0.0206612	0.0654834
ZmDArTAG000790	0.83195	0.995868	0.279618	0.0871369	0.240525
ZmDArTAG000791	0.977273	1	0.0444215	0.0123967	0.0434349
ZmDArTAG000792	0.975104	0.995868	0.0485529	0.0165975	0.0473742
ZmDArTAG000793	0.740196	0.842975	0.384612	0.0686275	0.310649
ZmDArTAG000796	0.886364	1	0.201446	0.053719	0.181156
ZmDArTAG000799	0.956612	1	0.0830117	0.0619835	0.0795663
ZmDArTAG000801	0.955319	0.971074	0.0853689	0.00425532	0.081725
ZmDArTAG000802	0.854772	0.995868	0.248274	0.0746888	0.217454
ZmDArTAG000803	0.912134	0.987603	0.160291	0.0669456	0.147445
ZmDArTAG000807	0.842342	0.917355	0.265603	0.0630631	0.230331
ZmDArTAG000809	0.878099	1	0.214082	0.053719	0.191166
ZmDArTAG000810	0.86802	0.81405	0.229122	0.0203046	0.202874
ZmDArTAG000814	0.816116	1	0.300142	0.0950413	0.255099
ZmDArTAG000815	0.736515	0.995868	0.388122	0.0954357	0.312803
ZmDArTAG000816	0.933884	1	0.123489	0.0495868	0.115864
ZmDArTAG000820	0.608209	0.553719	0.476582	0.0970149	0.363017
ZmDArTAG000824	0.81405	1	0.302746	0.0826446	0.256918
ZmDArTAG000825	0.582031	0.528926	0.486542	0.0703125	0.36818
ZmDArTAG000827	0.746696	0.938017	0.378282	0.0660793	0.306733
ZmDArTAG000828	0.774468	0.971074	0.349335	0.102128	0.288317
ZmDArTAG000831	0.551181	0.524793	0.494761	0	0.372367
ZmDArTAG000832	0.945607	0.987603	0.102869	0.041841	0.0975783
ZmDArTAG000834	0.859504	1	0.241514	0.0991736	0.212349
ZmDArTAG000835	0.829876	0.995868	0.282364	0.0829876	0.242499
ZmDArTAG000837	0.96888	0.995868	0.0603037	0.00414938	0.0584854
ZmDArTAG000841	0.841102	0.975207	0.267299	0.0805085	0.231575
ZmDArTAG000842	0.53125	0.991736	0.498047	0.0958333	0.374022
ZmDArTAG000843	0.900826	1	0.178676	0.0743802	0.162714
ZmDArTAG000847	0.829876	0.995868	0.282364	0.0829876	0.242499
ZmDArTAG000849	0.954545	1	0.0867769	0.0247934	0.0830117
ZmDArTAG000852	0.944215	1	0.105346	0.0371901	0.0997974
ZmDArTAG000853	0.738095	0.694215	0.386621	0.0952381	0.311883
ZmDArTAG000854	0.973029	0.995868	0.052487	0.0207469	0.0511096
ZmDArTAG000856	0.913866	0.983471	0.157431	0.00420168	0.145038
ZmDArTAG000857	0.958506	0.995868	0.0795441	0.0165975	0.0763805
ZmDArTAG000860	0.576037	0.896694	0.488437	0.101382	0.369152
ZmDArTAG000861	0.917355	1	0.151629	0.0413223	0.140133
ZmDArTAG000863	0.944215	1	0.105346	0.0289256	0.0997974
ZmDArTAG000864	0.678363	0.706612	0.436374	0.105263	0.341163
ZmDArTAG000865	0.958678	1	0.0792296	0.0247934	0.0760909
ZmDArTAG000867	0.755102	0.809917	0.369846	0.0714286	0.301453
ZmDArTAG000869	0.873967	1	0.220297	0.053719	0.196032
ZmDArTAG000872	0.887029	0.987603	0.200417	0.0669456	0.180333
ZmDArTAG000875	0.970954	0.995868	0.056404	0.0248963	0.0548133
ZmDArTAG000876	0.866667	0.929752	0.231111	0.0533333	0.204405
ZmDArTAG000878	0.909091	1	0.165289	0.0826446	0.151629
ZmDArTAG000880	0.84058	0.570248	0.268011	0.0144928	0.232096
ZmDArTAG000882	0.957806	0.979339	0.0808275	0.0168776	0.077561
ZmDArTAG000886	0.928571	0.954545	0.132653	0.047619	0.123855
ZmDArTAG000887	0.975877	0.942149	0.0470818	0.0131579	0.0459734
ZmDArTAG000889	0.849174	1	0.256156	0.0785124	0.223348
ZmDArTAG000893	0.970711	0.987603	0.0568617	0.0251046	0.0552451
ZmDArTAG000894	0.970711	0.987603	0.0568617	0.0083682	0.0552451
ZmDArTAG000897	0.960581	0.995868	0.0757304	0.0456432	0.0728629
ZmDArTAG000903	0.841004	0.987603	0.267432	0.0585774	0.231672
ZmDArTAG000904	0.958678	1	0.0792296	0.0330579	0.0760909
ZmDArTAG000905	0.947368	0.471074	0.099723	0	0.0947507
ZmDArTAG000907	0.878099	1	0.214082	0.0702479	0.191166
ZmDArTAG000909	0.954545	1	0.0867769	0.0247934	0.0830117
ZmDArTAG000911	0.896694	1	0.185267	0.0578512	0.168105
ZmDArTAG000915	0.966805	0.995868	0.0641862	0.0414938	0.0621263
ZmDArTAG000919	0.876033	1	0.217198	0.0826446	0.193611
ZmDArTAG000921	0.831818	0.909091	0.279793	0.0909091	0.240651
ZmDArTAG000922	0.880165	1	0.210949	0.0661157	0.188699
ZmDArTAG000923	0.671053	0.942149	0.441482	0.105263	0.344029
ZmDArTAG000928	0.923554	1	0.141204	0.0289256	0.131235
ZmDArTAG000930	0.894628	1	0.188537	0.0785124	0.170764
ZmDArTAG000931	0.935685	0.995868	0.120358	0.0456432	0.113115
ZmDArTAG000932	0.86722	0.995868	0.230299	0.0995851	0.20378
ZmDArTAG000937	0.855372	1	0.247422	0.0578512	0.216813
ZmDArTAG000940	0.930962	0.987603	0.128543	0.0460251	0.120281
ZmDArTAG000942	0.882231	1	0.207798	0.0950413	0.186208
ZmDArTAG000943	0.890041	0.995868	0.195735	0.0788382	0.176579
ZmDArTAG000944	0.910788	0.995868	0.162506	0.0539419	0.149302
ZmDArTAG000946	0.690171	0.966942	0.42767	0.0811966	0.336219
ZmDArTAG000950	0.946281	1	0.101667	0.0578512	0.0964985
ZmDArTAG000951	0.627706	0.954545	0.467383	0.103896	0.358159
ZmDArTAG000952	0.929752	1	0.130626	0.0578512	0.122095
ZmDArTAG000956	0.904959	1	0.172017	0.0495868	0.157222
ZmDArTAG000957	0.958678	1	0.0792296	0.0247934	0.0760909
ZmDArTAG000961	0.917722	0.979339	0.151017	0.0464135	0.139614
ZmDArTAG000962	0.900826	1	0.178676	0.0495868	0.162714
ZmDArTAG000964	0.915289	1	0.15507	0.0289256	0.143046
ZmDArTAG000972	0.908714	0.995868	0.165906	0.06639	0.152144
ZmDArTAG000973	0.885787	0.81405	0.202337	0.0456853	0.181867
ZmDArTAG000974	0.904564	0.995868	0.172655	0.0995851	0.15775
ZmDArTAG000979	0.740642	0.772727	0.384183	0.0481283	0.310385
ZmDArTAG000990	0.704167	0.991736	0.416632	0.0916667	0.329841
ZmDArTAG000992	0.885417	0.991736	0.202908	0.0541667	0.182322
ZmDArTAG001001	0.953586	0.979339	0.0885186	0.0337553	0.0846008
ZmDArTAG001003	0.815353	0.995868	0.301105	0.0207469	0.255773
ZmDArTAG001010	0.970833	0.991736	0.0566319	0.025	0.0550284
ZmDArTAG001013	0.821577	0.995868	0.293177	0.0912863	0.2502
ZmDArTAG001015	0.948347	1	0.0979697	0.0371901	0.0931707
ZmDArTAG001019	0.857143	0.954545	0.244898	0.0692641	0.21491
ZmDArTAG001022	0.918803	0.966942	0.149207	0.034188	0.138076
ZmDArTAG001029	0.950413	1	0.0942559	0.0165289	0.0898138
ZmDArTAG001030	0.954545	1	0.0867769	0.0330579	0.0830117
ZmDArTAG001036	0.891667	0.991736	0.193194	0.0583333	0.174532
ZmDArTAG001038	0.904564	0.995868	0.172655	0.0829876	0.15775
ZmDArTAG001039	0.944215	1	0.105346	0.053719	0.0997974
ZmDArTAG001040	0.923554	1	0.141204	0.053719	0.131235
ZmDArTAG001042	0.859504	1	0.241514	0.0743802	0.212349
ZmDArTAG001046	0.967442	0.88843	0.0629962	0.0186047	0.061012
ZmDArTAG001049	0.76971	0.995868	0.354514	0.0871369	0.291674
ZmDArTAG001050	0.881974	0.96281	0.208191	0.0815451	0.18652
ZmDArTAG001051	0.908714	0.995868	0.165906	0.0497925	0.152144
ZmDArTAG001055	0.695455	0.454545	0.423595	0.0454545	0.333879
ZmDArTAG001061	0.840249	0.995868	0.268461	0.0705394	0.232426
ZmDArTAG001062	0.706612	1	0.414623	0.0909091	0.328667
ZmDArTAG001063	0.942149	1	0.109009	0.0413223	0.103067
ZmDArTAG001068	0.922747	0.96281	0.14257	0.0772532	0.132407
ZmDArTAG001069	0.77686	1	0.346698	0.0743802	0.286598
ZmDArTAG001070	0.529787	0.971074	0.498225	0.0808511	0.374111
ZmDArTAG001075	0.908333	0.991736	0.166528	0.05	0.152662
ZmDArTAG001079	0.748954	0.987603	0.376044	0.100418	0.305339
ZmDArTAG001084	0.906639	0.995868	0.169289	0.0207469	0.15496
ZmDArTAG001085	0.973029	0.995868	0.052487	0.0124481	0.0511096
ZmDArTAG001086	0.942149	1	0.109009	0.0330579	0.103067
ZmDArTAG001091	0.834711	1	0.275937	0.0991736	0.237867
ZmDArTAG001099	0.921162	0.995868	0.145245	0.0746888	0.134697
ZmDArTAG001101	0.632231	1	0.46503	0.0991736	0.356903
ZmDArTAG001102	0.96473	0.995868	0.0680515	0.0207469	0.065736
ZmDArTAG001103	0.544944	0.735537	0.49596	0.0786517	0.372972
ZmDArTAG001106	0.9625	0.991736	0.0721875	0.025	0.069582
ZmDArTAG001107	0.951389	0.595041	0.0924961	0.0138889	0.0882184
ZmDArTAG001111	0.872917	0.991736	0.221866	0.0708333	0.197254
ZmDArTAG001113	0.86722	0.995868	0.230299	0.0829876	0.20378
ZmDArTAG001114	0.907025	1	0.168662	0.0454545	0.154438
ZmDArTAG001115	0.917355	1	0.151629	0.0495868	0.140133
ZmDArTAG001116	0.91875	0.991736	0.149297	0.0458333	0.138152
ZmDArTAG001120	0.698276	0.958678	0.421373	0.103448	0.332596
ZmDArTAG001121	0.979253	0.995868	0.0406329	0.00829876	0.0398074
ZmDArTAG001122	0.935685	0.995868	0.120358	0.0539419	0.113115
ZmDArTAG001129	0.896694	1	0.185267	0.0578512	0.168105
ZmDArTAG001134	0.853659	0.847107	0.249851	0	0.218638
ZmDArTAG001135	0.956067	0.987603	0.0840059	0.0292887	0.0804774
ZmDArTAG001136	0.950413	1	0.0942559	0.0247934	0.0898138
ZmDArTAG001137	0.888655	0.983471	0.197894	0.0714286	0.178313
ZmDArTAG001138	0.960581	0.995868	0.0757304	0.0207469	0.0728629
ZmDArTAG001144	0.814655	0.958678	0.301984	0.103448	0.256387
ZmDArTAG001146	0.523121	0.714876	0.498931	0.0751445	0.374465
ZmDArTAG001147	0.877593	0.995868	0.214847	0.0539419	0.191767
ZmDArTAG001151	0.560166	0.995868	0.49276	0.0580913	0.371354
ZmDArTAG001154	0.956612	1	0.0830117	0.0206612	0.0795663
ZmDArTAG001155	0.878099	1	0.214082	0.0785124	0.191166
ZmDArTAG001156	0.877593	0.995868	0.214847	0.0788382	0.191767
ZmDArTAG001157	0.878099	1	0.214082	0.0785124	0.191166
ZmDArTAG001174	0.948133	0.995868	0.098354	0.0373444	0.0935173
ZmDArTAG001176	0.976596	0.971074	0.045713	0.0212766	0.0446682
ZmDArTAG001177	0.884298	1	0.204631	0.0578512	0.183694
ZmDArTAG001178	0.96473	0.995868	0.0680515	0.0290456	0.065736
ZmDArTAG001179	0.921488	1	0.144696	0.0578512	0.134228
ZmDArTAG001180	0.873444	0.995868	0.221079	0.0871369	0.196641
ZmDArTAG001181	0.900415	0.995868	0.179336	0.0746888	0.163255
ZmDArTAG001182	0.90249	0.995868	0.176004	0.0871369	0.160515
ZmDArTAG001183	0.904959	1	0.172017	0.0826446	0.157222
ZmDArTAG001190	0.932624	0.582645	0.125673	0.0070922	0.117776
ZmDArTAG001191	0.881743	0.995868	0.208545	0.0622407	0.186799
ZmDArTAG001193	0.8375	0.991736	0.272188	0.1	0.235144
ZmDArTAG001194	0.931818	1	0.127066	0.0289256	0.118993
ZmDArTAG001195	0.942149	1	0.109009	0.0330579	0.103067
ZmDArTAG001200	0.952479	1	0.0905249	0.0454545	0.0864275
ZmDArTAG001204	0.933884	1	0.123489	0.0743802	0.115864
ZmDArTAG001208	0.530992	1	0.498079	0.0867769	0.374038
ZmDArTAG001215	0.935685	0.995868	0.120358	0.0456432	0.113115
ZmDArTAG001217	0.923554	1	0.141204	0.053719	0.131235
ZmDArTAG001221	0.9625	0.991736	0.0721875	0.0333333	0.069582
ZmDArTAG001224	0.898551	0.855372	0.182315	0.0386473	0.165695
ZmDArTAG001226	0.904167	0.991736	0.173299	0.05	0.158282
ZmDArTAG001230	0.917293	0.549587	0.151733	0	0.140221
ZmDArTAG001234	0.971223	0.57438	0.0558977	0	0.0543354
ZmDArTAG001237	0.977941	0.561983	0.0431445	0	0.0422137
ZmDArTAG001241	0.508929	0.92562	0.499841	0.0982143	0.37492
ZmDArTAG001245	0.878995	0.904959	0.212725	0.0410959	0.190099
ZmDArTAG001247	0.942149	1	0.109009	0.0247934	0.103067
ZmDArTAG001257	0.920259	0.958678	0.146765	0.0387931	0.135995
ZmDArTAG001259	0.890496	1	0.195026	0.053719	0.176008
ZmDArTAG001260	0.804348	0.950413	0.314745	0.0869565	0.265213
ZmDArTAG001265	0.561947	0.933884	0.492325	0.0707965	0.371133
ZmDArTAG001266	0.758427	0.367769	0.366431	0.011236	0.299295
ZmDArTAG001268	0.956432	0.995868	0.0833405	0.0290456	0.0798677
ZmDArTAG001269	0.974654	0.896694	0.0494064	0.0138249	0.0481859
ZmDArTAG001270	0.929752	1	0.130626	0.0330579	0.122095
ZmDArTAG001281	0.907104	0.756198	0.168533	0	0.154331
ZmDArTAG001287	0.91369	0.694215	0.15772	0.0535714	0.145283
ZmDArTAG001289	0.75	0.31405	0.375	0.0526316	0.304688
ZmDArTAG001290	0.709945	0.747934	0.411846	0.116022	0.327038
ZmDArTAG001291	0.883333	0.991736	0.206111	0.0666667	0.18487
ZmDArTAG001292	0.964286	0.983471	0.0688776	0.0210084	0.0665055
ZmDArTAG001296	0.967033	0.376033	0.0637604	0	0.0617277
ZmDArTAG001297	0.844444	0.929752	0.262716	0.0977778	0.228206
ZmDArTAG001301	0.834061	0.946281	0.276806	0.104803	0.238495
ZmDArTAG001306	0.927835	0.400826	0.133914	0	0.124948
ZmDArTAG001314	0.93361	0.995868	0.123965	0.0497925	0.116281
ZmDArTAG001325	0.704403	0.657025	0.416439	0.0628931	0.329728
ZmDArTAG001326	0.890041	0.995868	0.195735	0.0539419	0.176579
ZmDArTAG001346	0.978448	0.958678	0.0421745	0.00862069	0.0412852
ZmDArTAG001347	0.850877	0.942149	0.25377	0.0614035	0.221571
ZmDArTAG001348	0.821918	0.301653	0.292738	0	0.24989
ZmDArTAG001351	0.881743	0.995868	0.208545	0.0539419	0.186799
ZmDArTAG001354	0.879913	0.946281	0.211333	0.0567686	0.189002
ZmDArTAG001359	0.863071	0.995868	0.23636	0.0829876	0.208427
ZmDArTAG001364	0.869658	0.966942	0.226706	0.0641026	0.201008
ZmDArTAG001366	0.962025	0.979339	0.0730652	0	0.070396
ZmDArTAG001370	0.607735	0.747934	0.476786	0.0552486	0.363124
ZmDArTAG001371	0.829545	0.909091	0.2828	0.0318182	0.242812
ZmDArTAG001373	0.875546	0.946281	0.217931	0.0567686	0.194184
ZmDArTAG001376	0.917431	0.900826	0.151502	0.0458716	0.140026
ZmDArTAG001383	0.921162	0.995868	0.145245	0.033195	0.134697
ZmDArTAG001385	0.976608	0.706612	0.0456893	0	0.0446455
ZmDArTAG001386	0.752137	0.966942	0.372854	0.102564	0.303344
ZmDArTAG001389	0.921569	0.842975	0.14456	0.0294118	0.134111
ZmDArTAG001390	0.913793	0.838843	0.157551	0.0344828	0.145139
ZmDArTAG001391	0.803977	0.727273	0.315196	0.0397727	0.265521
ZmDArTAG001392	0.761006	0.657025	0.363751	0.0251572	0.297594
ZmDArTAG001393	0.939834	0.995868	0.113092	0.0373444	0.106697
ZmDArTAG001394	0.944444	0.780992	0.104938	0.037037	0.0994323
ZmDArTAG001396	0.969008	1	0.0600625	0.0123967	0.0582587
ZmDArTAG001399	0.837778	0.929752	0.271812	0.0933333	0.234871
ZmDArTAG001402	0.932773	0.983471	0.125415	0.00840336	0.11755
ZmDArTAG001404	0.708054	0.615702	0.413427	0.0604027	0.327966
ZmDArTAG001405	0.853712	0.946281	0.249776	0.0655022	0.218582
ZmDArTAG001406	0.958599	0.64876	0.0793744	0.00636943	0.0762243
ZmDArTAG001411	0.81422	0.900826	0.302531	0.0688073	0.256769
ZmDArTAG001412	0.860417	0.991736	0.2402	0.0791667	0.211352
ZmDArTAG001415	0.952479	1	0.0905249	0.0289256	0.0864275
ZmDArTAG001416	0.822314	1	0.292227	0.0991736	0.249529
ZmDArTAG001419	0.921941	0.979339	0.143932	0.0464135	0.133574
ZmDArTAG001421	0.741935	0.768595	0.382934	0.0430108	0.309615
ZmDArTAG001422	0.735632	0.359504	0.388955	0.0229885	0.313312
ZmDArTAG001423	0.953431	0.842975	0.0888	0.00490196	0.0848573
ZmDArTAG001425	0.911765	0.983471	0.1609	0.0336134	0.147955
ZmDArTAG001426	0.880165	1	0.210949	0.0909091	0.188699
ZmDArTAG001429	0.973029	0.995868	0.052487	0.0290456	0.0511096
ZmDArTAG001435	0.976395	0.96281	0.0460959	0.0128755	0.0450335
ZmDArTAG001436	0.929461	0.995868	0.131127	0.0829876	0.12253
ZmDArTAG001440	0.966667	0.743802	0.0644444	0	0.0623679
ZmDArTAG001444	0.974194	0.640496	0.050281	0.0129032	0.0490169
ZmDArTAG001450	0.878261	0.475207	0.213837	0	0.190974
ZmDArTAG001451	0.977273	0.818182	0.0444215	0.0151515	0.0434349
ZmDArTAG001458	0.514583	0.991736	0.499575	0.0458333	0.374787
ZmDArTAG001460	0.807851	1	0.310455	0.0950413	0.262264
ZmDArTAG001461	0.89876	1	0.18198	0.0950413	0.165422
ZmDArTAG001463	0.98	0.619835	0.0392	0	0.0384317
ZmDArTAG001465	0.96988	0.68595	0.0584265	0	0.0567197
ZmDArTAG001470	0.884444	0.929752	0.204405	0.0622222	0.183514
ZmDArTAG001471	0.896694	1	0.185267	0.0661157	0.168105
ZmDArTAG001480	0.837054	0.92562	0.27279	0.09375	0.235583
ZmDArTAG001482	0.826923	0.644628	0.286243	0.0641026	0.245275
ZmDArTAG001483	0.973333	0.619835	0.0519111	0	0.0505637
ZmDArTAG001484	0.95	0.991736	0.095	0.0333333	0.0904875
ZmDArTAG001485	0.958506	0.995868	0.0795441	0.033195	0.0763805
ZmDArTAG001487	0.828358	0.830579	0.284362	0.0845771	0.243931
ZmDArTAG001489	0.891775	0.954545	0.193025	0.0519481	0.174396
ZmDArTAG001490	0.965854	0.847107	0.0659607	0.0097561	0.0637853
ZmDArTAG001491	0.747573	0.85124	0.377415	0.0679612	0.306194
ZmDArTAG001494	0.92562	1	0.137696	0.0826446	0.128215
ZmDArTAG001495	0.92562	1	0.137696	0.0826446	0.128215
ZmDArTAG001496	0.92562	1	0.137696	0.0826446	0.128215
ZmDArTAG001502	0.769231	0.859504	0.35503	0.0769231	0.292007
ZmDArTAG001504	0.637363	0.752066	0.462263	0.0659341	0.355419
ZmDArTAG001507	0.568182	0.363636	0.490702	0.0227273	0.370308
ZmDArTAG001512	0.868201	0.987603	0.228856	0.0962343	0.202669
ZmDArTAG001513	0.826446	1	0.286866	0.0909091	0.24572
ZmDArTAG001527	0.701754	0.706612	0.41859	0	0.330981
ZmDArTAG001534	0.947368	0.235537	0.099723	0	0.0947507
ZmDArTAG001536	0.865044	0.933884	0.233485	0.0486726	0.206228
ZmDArTAG001537	0.88125	0.991736	0.209297	0.0625	0.187394
ZmDArTAG001542	0.972222	0.892562	0.0540123	0.00925926	0.0525537
ZmDArTAG001545	0.680921	0.628099	0.434535	0.0723684	0.340125
ZmDArTAG001547	0.892562	1	0.19179	0.0743802	0.173398
ZmDArTAG001550	0.975	0.495868	0.04875	0.0166667	0.0475617
ZmDArTAG001551	0.879668	0.995868	0.211704	0.0995851	0.189295
ZmDArTAG001557	0.747059	0.702479	0.377924	0.0588235	0.306511
ZmDArTAG001561	0.838235	0.983471	0.271194	0.0882353	0.234421
ZmDArTAG001562	0.803719	1	0.31551	0.0785124	0.265736
ZmDArTAG001565	0.946281	1	0.101667	0.0330579	0.0964985
ZmDArTAG001570	0.891534	0.780992	0.193402	0.026455	0.1747
ZmDArTAG001575	0.892562	1	0.19179	0.0909091	0.173398
ZmDArTAG001576	0.895706	0.673554	0.186834	0.0245399	0.169381
ZmDArTAG001578	0.844398	0.995868	0.26278	0.0954357	0.228253
ZmDArTAG001579	0.954357	0.995868	0.0871197	0.0165975	0.0833248
ZmDArTAG001581	0.973029	0.995868	0.052487	0.0124481	0.0511096
ZmDArTAG001582	0.974359	0.644628	0.0499671	0	0.0487188
ZmDArTAG001584	0.881974	0.96281	0.208191	0.0386266	0.18652
ZmDArTAG001590	0.563158	0.392562	0.492022	0.0105263	0.370979
ZmDArTAG001593	0.949438	0.367769	0.0960106	0.011236	0.0914016
ZmDArTAG001595	0.873206	0.863636	0.221435	0.0430622	0.196918
ZmDArTAG001601	0.524064	0.772727	0.498842	0.0748663	0.37442
ZmDArTAG001602	0.859375	0.264463	0.241699	0	0.21249
ZmDArTAG001603	0.89011	0.752066	0.195629	0.043956	0.176493
ZmDArTAG001609	0.740826	0.900826	0.384006	0.087156	0.310276
ZmDArTAG001610	0.939331	0.987603	0.113977	0.0460251	0.107482
ZmDArTAG001612	0.672269	0.983471	0.440647	0.0252101	0.343562
ZmDArTAG001613	0.906639	0.995868	0.169289	0.0622407	0.15496
ZmDArTAG001615	0.944444	0.966942	0.104938	0.042735	0.0994323
ZmDArTAG001616	0.906522	0.950413	0.16948	0.0478261	0.155118
ZmDArTAG001619	0.879464	0.92562	0.212014	0.0357143	0.189539
ZmDArTAG001621	0.867769	1	0.229493	0.0661157	0.203159
ZmDArTAG001622	0.866505	0.85124	0.231348	0.0728155	0.204587
ZmDArTAG001624	0.815385	0.268595	0.301065	0	0.255745
ZmDArTAG001634	0.743119	0.900826	0.381786	0.100917	0.308906
ZmDArTAG001640	0.86	0.619835	0.2408	0	0.211808
ZmDArTAG001642	0.909326	0.797521	0.164904	0.0466321	0.151307
ZmDArTAG001643	0.867647	0.280992	0.229671	0	0.203297
ZmDArTAG001645	0.907143	0.867769	0.168469	0.0619048	0.154278
ZmDArTAG001646	0.94086	0.768595	0.111285	0.0215054	0.105092
ZmDArTAG001648	0.957965	0.933884	0.0805368	0.00442478	0.0772938
ZmDArTAG001656	0.946281	1	0.101667	0.0413223	0.0964985
ZmDArTAG001661	0.954545	1	0.0867769	0.0165289	0.0830117
ZmDArTAG001664	0.884454	0.983471	0.204391	0.0210084	0.183503
ZmDArTAG001673	0.875	0.975207	0.21875	0.0889831	0.194824
ZmDArTAG001676	0.896313	0.896694	0.185871	0.0599078	0.168597
ZmDArTAG001681	0.878307	0.780992	0.213768	0.021164	0.190919
ZmDArTAG001686	0.614458	0.342975	0.473799	0	0.361556
ZmDArTAG001687	0.860417	0.991736	0.2402	0.0958333	0.211352
ZmDArTAG001688	0.878378	0.917355	0.21366	0.0630631	0.190834
ZmDArTAG001692	0.939914	0.96281	0.112951	0.0257511	0.106572
ZmDArTAG001698	0.776316	0.785124	0.347299	0.0789474	0.286991
ZmDArTAG001701	0.935685	0.995868	0.120358	0.0539419	0.113115
ZmDArTAG001707	0.931535	0.995868	0.127555	0.0456432	0.11942
ZmDArTAG001708	0.96732	0.632231	0.0632235	0	0.0612249
ZmDArTAG001717	0.882231	1	0.207798	0.0785124	0.186208
ZmDArTAG001718	0.866337	0.834711	0.231595	0.0693069	0.204777
ZmDArTAG001722	0.85396	0.834711	0.249424	0.0247525	0.218318
ZmDArTAG001723	0.798611	0.892562	0.321663	0.0972222	0.269929
ZmDArTAG001728	0.912281	0.942149	0.160049	0.0438596	0.147241
ZmDArTAG001729	0.950207	0.995868	0.0946265	0.033195	0.0901494
ZmDArTAG001730	0.916667	0.991736	0.152778	0.0416667	0.141107
ZmDArTAG001733	0.851675	0.863636	0.25265	0.0669856	0.220734
ZmDArTAG001735	0.793651	0.780992	0.327538	0.0529101	0.273898
ZmDArTAG001738	0.755474	0.566116	0.369466	0.0218978	0.301213
ZmDArTAG001742	0.851163	0.88843	0.253369	0.0465116	0.221271
ZmDArTAG001748	0.976378	0.524793	0.0461281	0	0.0450642
ZmDArTAG001750	0.90534	0.85124	0.171399	0.0533981	0.15671
ZmDArTAG001752	0.909357	0.706612	0.164854	0.0643275	0.151266
ZmDArTAG001755	0.943983	0.995868	0.105757	0.0207469	0.100165
ZmDArTAG001762	0.781022	0.566116	0.342053	0.0291971	0.283553
ZmDArTAG001770	0.979592	0.202479	0.0399833	0	0.039184
ZmDArTAG001772	0.935685	0.995868	0.120358	0.0539419	0.113115
ZmDArTAG001773	0.953782	0.983471	0.0881647	0.0168067	0.0842782
ZmDArTAG001778	0.844398	0.995868	0.26278	0.0954357	0.228253
ZmDArTAG001784	0.956432	0.995868	0.0833405	0.0207469	0.0798677
ZmDArTAG001785	0.809129	0.995868	0.308879	0.0912863	0.261176
ZmDArTAG001790	0.527778	0.966942	0.498457	0.0726496	0.374227
ZmDArTAG001793	0.848592	0.586777	0.256968	0.0211268	0.223952
ZmDArTAG001794	0.962222	0.929752	0.0727012	0.0133333	0.0700585
ZmDArTAG001796	0.892116	0.995868	0.19249	0.06639	0.173964
ZmDArTAG001805	0.904255	0.971074	0.173155	0.0808511	0.158164
ZmDArTAG001808	0.973029	0.995868	0.052487	0.0207469	0.0511096
ZmDArTAG001810	0.857143	0.578512	0.244898	0	0.21491
ZmDArTAG001813	0.753927	0.789256	0.371042	0	0.302206
ZmDArTAG001814	0.876652	0.938017	0.216267	0	0.192881
ZmDArTAG001815	0.927861	0.830579	0.13387	0.0447761	0.12491
ZmDArTAG001816	0.910138	0.896694	0.163573	0.0599078	0.150195
ZmDArTAG001817	0.907328	0.958678	0.168168	0.0474138	0.154028
ZmDArTAG001818	0.977178	0.995868	0.0446015	0.0124481	0.0436069
ZmDArTAG001819	0.947034	0.975207	0.100321	0.0550847	0.0952892
ZmDArTAG001820	0.704762	0.433884	0.416145	0	0.329557
ZmDArTAG001822	0.958506	0.995868	0.0795441	0.033195	0.0763805
ZmDArTAG001823	0.956612	1	0.0830117	0.0289256	0.0795663
ZmDArTAG001826	0.892116	0.995868	0.19249	0.0414938	0.173964
ZmDArTAG001827	0.598361	0.756198	0.48065	0.0382514	0.365138
ZmDArTAG001830	0.563889	0.743802	0.491836	0.127778	0.370885
ZmDArTAG001831	0.954357	0.995868	0.0871197	0.033195	0.0833248
ZmDArTAG001833	0.954357	0.995868	0.0871197	0.033195	0.0833248
ZmDArTAG001834	0.954357	0.995868	0.0871197	0.033195	0.0833248
ZmDArTAG001835	0.954167	0.991736	0.0874653	0.0333333	0.0836402
ZmDArTAG001837	0.942149	1	0.109009	0.0495868	0.103067
ZmDArTAG001838	0.977273	1	0.0444215	0.0123967	0.0434349
ZmDArTAG001847	0.969008	1	0.0600625	0.00413223	0.0582587
ZmDArTAG001849	0.57716	0.669421	0.488093	0.104938	0.368975
ZmDArTAG001851	0.851485	0.834711	0.252916	0.00990099	0.220933
ZmDArTAG001855	0.909091	1	0.165289	0.0743802	0.151629
ZmDArTAG001856	0.639344	0.756198	0.461166	0.0874317	0.354829
ZmDArTAG001857	0.908898	0.975207	0.165604	0.0720339	0.151892
ZmDArTAG001858	0.911628	0.88843	0.161125	0.055814	0.148144
ZmDArTAG001859	0.623077	0.53719	0.469704	0.0307692	0.359393
ZmDArTAG001865	0.958678	1	0.0792296	0.0413223	0.0760909
ZmDArTAG001867	0.766667	0.991736	0.357778	0.075	0.293775
ZmDArTAG001871	0.941909	0.995868	0.109433	0.0414938	0.103446
ZmDArTAG001887	0.847917	0.991736	0.257908	0.0958333	0.22465
ZmDArTAG001888	0.929752	1	0.130626	0.0413223	0.122095
ZmDArTAG001894	0.56639	0.995868	0.491185	0.0124481	0.370554
ZmDArTAG001897	0.979253	0.995868	0.0406329	0	0.0398074
ZmDArTAG001898	0.92562	1	0.137696	0.0495868	0.128215
ZmDArTAG001941	0.572139	0.830579	0.489592	0.00995025	0.369742
ZmDArTAG001983	0.896266	0.995868	0.185947	0.0829876	0.168659
ZmDArTAG001999	0.968992	0.533058	0.0600925	0	0.058287
ZmDArTAG002001	0.847917	0.991736	0.257908	0.0875	0.22465
ZmDArTAG002004	0.756757	0.917355	0.368152	0.108108	0.300384
ZmDArTAG002031	0.523013	0.987603	0.498941	0.0502092	0.37447
ZmDArTAG002092	0.826829	0.847107	0.286365	0.0634146	0.245363
ZmDArTAG002093	0.616114	0.871901	0.473035	0.0853081	0.361154
ZmDArTAG002105	0.914966	0.607438	0.155606	0.0204082	0.1435
ZmDArTAG002120	0.960352	0.938017	0.0761513	0.0352423	0.0732518
ZmDArTAG002166	0.627907	0.355372	0.46728	0	0.358104
ZmDArTAG002168	0.84375	0.661157	0.263672	0.025	0.22891
ZmDArTAG002178	0.559113	0.838843	0.493011	0.103448	0.371481
ZmDArTAG002181	0.504739	0.871901	0.499955	0.0805687	0.374978
ZmDArTAG002183	0.673333	0.619835	0.439911	0	0.34315
ZmDArTAG002191	0.508368	0.987603	0.49986	0.0627615	0.37493
ZmDArTAG002193	0.825243	0.85124	0.288434	0.0776699	0.246837
ZmDArTAG002221	0.859504	1	0.241514	0.0826446	0.212349
ZmDArTAG002232	0.885892	0.995868	0.202175	0.0954357	0.181737
ZmDArTAG002234	0.726776	0.756198	0.397145	0.120219	0.318283
ZmDArTAG002236	0.508523	0.727273	0.499855	0.130682	0.374927
ZmDArTAG002240	0.923077	0.644628	0.142012	0.0128205	0.131928
ZmDArTAG002251	0.510417	0.595041	0.499783	0.0347222	0.374891
ZmDArTAG002260	0.977528	0.735537	0.0439338	0	0.0429688
ZmDArTAG002262	0.950673	0.921488	0.0937883	0	0.0893902
ZmDArTAG002265	0.709945	0.747934	0.411846	0.0718232	0.327038
ZmDArTAG002278	0.735135	0.764463	0.389423	0.0324324	0.313598
ZmDArTAG002293	0.974576	0.487603	0.0495547	0	0.0483269
ZmDArTAG002294	0.840909	1	0.267562	0.0867769	0.231767
ZmDArTAG002301	0.731293	0.607438	0.393008	0.0340136	0.31578
ZmDArTAG002304	0.5975	0.826446	0.480988	0.115	0.365313
ZmDArTAG002310	0.626344	0.768595	0.468074	0.102151	0.358528
ZmDArTAG002333	0.82636	0.987603	0.286979	0.0125523	0.2458
ZmDArTAG002356	0.611111	0.557851	0.475309	0.037037	0.362349
ZmDArTAG002373	0.888655	0.983471	0.197894	0.0462185	0.178313
ZmDArTAG002374	0.742424	0.818182	0.382461	0.0808081	0.309323
ZmDArTAG002377	0.888646	0.946281	0.197908	0.0655022	0.178324
ZmDArTAG002383	0.540936	0.706612	0.496649	0.122807	0.373319
ZmDArTAG002387	0.807692	0.859504	0.310651	0	0.262399
ZmDArTAG002389	0.834928	0.863636	0.275646	0.0717703	0.237656
ZmDArTAG002394	0.633929	0.92562	0.464126	0.107143	0.35642
ZmDArTAG002400	0.504831	0.855372	0.499953	0.101449	0.374977
ZmDArTAG002432	0.956432	0.995868	0.0833405	0.0207469	0.0798677
ZmDArTAG002439	0.781553	0.85124	0.341455	0.0679612	0.283159
ZmDArTAG002444	0.91875	0.991736	0.149297	0.0541667	0.138152
ZmDArTAG002446	0.751479	0.698347	0.373516	0.0710059	0.303759
ZmDArTAG002448	0.869835	1	0.226445	0.0454545	0.200806
ZmDArTAG002452	0.721805	0.549587	0.401606	0.0300752	0.320962
ZmDArTAG002454	0.882979	0.971074	0.206655	0.0553191	0.185302
ZmDArTAG002463	0.680791	0.731405	0.434629	0.0847458	0.340178
ZmDArTAG002469	0.84	0.929752	0.2688	0.106667	0.232673
ZmDArTAG002470	0.526119	0.553719	0.498636	0.00746269	0.374317
ZmDArTAG002494	0.766816	0.921488	0.357618	0.107623	0.293673
ZmDArTAG002504	0.843195	0.698347	0.264434	0.0650888	0.229471
ZmDArTAG002509	0.913502	0.979339	0.158032	0.0801688	0.145545
ZmDArTAG002512	0.840336	0.983471	0.268343	0.092437	0.232339
ZmDArTAG002545	0.978355	0.954545	0.042353	0.017316	0.0414561
ZmDArTAG002556	0.757353	0.280992	0.367539	0.0147059	0.299996
ZmDArTAG002557	0.64726	0.603306	0.456629	0.0753425	0.352374
ZmDArTAG002586	0.634199	0.954545	0.463981	0.0649351	0.356342
ZmDArTAG002608	0.775934	0.995868	0.347721	0.0995851	0.287266
ZmDArTAG002631	0.921488	1	0.144696	0.0165289	0.134228
ZmDArTAG002637	0.554124	0.801653	0.494141	0.118557	0.372053
ZmDArTAG002694	0.814655	0.958678	0.301984	0.0689655	0.256387
ZmDArTAG002748	0.799479	0.793388	0.320624	0.0885417	0.269224
ZmDArTAG002749	0.833333	0.855372	0.277778	0.0531401	0.239198
ZmDArTAG002801	0.864017	0.987603	0.234984	0.0711297	0.207375
ZmDArTAG002814	0.909091	1	0.165289	0.0661157	0.151629
ZmDArTAG002818	0.748837	0.88843	0.37616	0.0651163	0.305412
ZmDArTAG002832	0.838912	0.987603	0.270277	0.0962343	0.233752
ZmDArTAG002849	0.534591	0.657025	0.497607	0.0754717	0.373801
ZmDArTAG002852	0.908482	0.92562	0.166285	0.0669643	0.152459
ZmDArTAG002883	0.659524	0.867769	0.449104	0.0809524	0.348257
ZmDArTAG002926	0.606061	0.272727	0.477502	0.030303	0.363498
ZmDArTAG002983	0.807851	1	0.310455	0.0867769	0.262264
ZmDArTAG002989	0.764563	0.85124	0.360013	0.0533981	0.295208
ZmDArTAG002991	0.962264	0.876033	0.0726237	0.0283019	0.0699866
ZmDArTAG002995	0.889706	0.561983	0.196259	0.0147059	0.177
ZmDArTAG002996	0.583871	0.640496	0.485931	0.083871	0.367867
ZmDArTAG003001	0.632812	0.528926	0.464722	0.09375	0.356739
ZmDArTAG003013	0.547619	0.954545	0.495465	0.0995671	0.372722
ZmDArTAG003161	0.907725	0.96281	0.16752	0.0472103	0.153489
ZmDArTAG003166	0.825	0.743802	0.28875	0.00555556	0.247062
ZmDArTAG003169	0.588235	0.632231	0.484429	0.0130719	0.367093
ZmDArTAG003172	0.846154	0.966942	0.260355	0.0854701	0.226463
ZmDArTAG003173	0.7025	0.826446	0.417988	0.105	0.330631
ZmDArTAG003177	0.636364	0.863636	0.46281	0.0956938	0.355713
ZmDArTAG003187	0.681507	0.603306	0.434111	0.0479452	0.339885
ZmDArTAG003192	0.5	0.96281	0.5	0.0901288	0.375
ZmDArTAG003194	0.515909	0.909091	0.499494	0.0954545	0.374747
ZmDArTAG003199	0.667526	0.801653	0.44387	0.056701	0.34536
ZmDArTAG003205	0.876344	0.768595	0.21673	0	0.193244
ZmDArTAG003206	0.709596	0.818182	0.412139	0.0858586	0.32721
ZmDArTAG003211	0.663462	0.859504	0.446561	0.0961538	0.346852
ZmDArTAG003212	0.843575	0.739669	0.263912	0.0558659	0.229087
ZmDArTAG003229	0.654472	0.508264	0.452277	0.0406504	0.35
ZmDArTAG003391	0.580247	0.669421	0.487121	0.0864198	0.368477
ZmDArTAG003392	0.701571	0.789256	0.418739	0.0104712	0.331068
ZmDArTAG003411	0.657609	0.380165	0.450319	0.0108696	0.348925
ZmDArTAG003423	0.793182	0.909091	0.328089	0.05	0.274268
ZmDArTAG003432	0.559917	1	0.49282	0.0123967	0.371384
ZmDArTAG003433	0.740157	0.524793	0.384649	0	0.310671
ZmDArTAG003460	0.677143	0.72314	0.437241	0.00571429	0.341651
ZmDArTAG003481	0.77027	0.764463	0.353908	0.0594595	0.291283
ZmDArTAG003487	0.763948	0.96281	0.360662	0.0772532	0.295624
ZmDArTAG003538	0.56	0.826446	0.4928	0.11	0.371374
ZmDArTAG003540	0.590426	0.77686	0.483646	0.0212766	0.36669
ZmDArTAG003542	0.751142	0.904959	0.373856	0.00456621	0.303972
ZmDArTAG003543	0.836207	0.479339	0.27393	0	0.236411
ZmDArTAG003561	0.928105	0.632231	0.133453	0	0.124548
ZmDArTAG003565	0.79321	0.669421	0.328056	0.00617284	0.274246
ZmDArTAG003567	0.730263	0.628099	0.393958	0.0789474	0.316356
ZmDArTAG003586	0.886473	0.855372	0.201277	0.0531401	0.18102
ZmDArTAG003593	0.724638	0.570248	0.399076	0	0.319445
ZmDArTAG003597	0.918919	0.305785	0.149014	0	0.137911
ZmDArTAG003600	0.971591	0.727273	0.055204	0	0.0536803
ZmDArTAG003612	0.546875	0.264463	0.495605	0	0.372793
ZmDArTAG003615	0.655797	0.570248	0.451455	0.0362319	0.349549
ZmDArTAG003631	0.640449	0.735537	0.460548	0.011236	0.354496
ZmDArTAG003655	0.666667	0.706612	0.444444	0.105263	0.345679
ZmDArTAG003742	0.664414	0.917355	0.445936	0.0405405	0.346506
ZmDArTAG003755	0.924419	0.710744	0.139738	0	0.129974
ZmDArTAG003762	0.826531	0.809917	0.286756	0.0408163	0.245641
ZmDArTAG003767	0.930818	0.657025	0.128792	0.0251572	0.120499
ZmDArTAG003773	0.507282	0.85124	0.499894	0.092233	0.374947
ZmDArTAG003782	0.884106	0.623967	0.204925	0.00662252	0.183928
ZmDArTAG003792	0.979651	0.710744	0.0398695	0.00581395	0.0390747
ZmDArTAG003795	0.514535	0.710744	0.499577	0.0523256	0.374789
ZmDArTAG003799	0.737209	0.88843	0.387463	0.0511628	0.3124
ZmDArTAG003811	0.553846	0.805785	0.494201	0.102564	0.372084
ZmDArTAG003812	0.678977	0.727273	0.435934	0.0738636	0.340915
ZmDArTAG003816	0.631285	0.739669	0.465529	0.0111732	0.35717
ZmDArTAG003818	0.628289	0.628099	0.467084	0.00657895	0.358
ZmDArTAG003820	0.715116	0.355372	0.40745	0.0348837	0.324442
ZmDArTAG003829	0.959677	0.512397	0.0773933	0	0.0743985
ZmDArTAG003832	0.666667	0.607438	0.444444	0.0952381	0.345679
ZmDArTAG003837	0.649573	0.966942	0.455256	0.00854701	0.351627
ZmDArTAG003838	0.951807	0.68595	0.0917405	0	0.0875323
ZmDArTAG003847	0.751196	0.863636	0.373801	0.0861244	0.303937
ZmDArTAG003848	0.819767	0.355372	0.295498	0.0348837	0.251838
ZmDArTAG003869	0.645078	0.797521	0.457905	0.0259067	0.353066
ZmDArTAG003872	0.873711	0.801653	0.22068	0.00515464	0.19633
ZmDArTAG003876	0.784264	0.81405	0.338388	0.0152284	0.281135
ZmDArTAG003883	0.68599	0.855372	0.430815	0.10628	0.338014
ZmDArTAG003885	0.564103	0.805785	0.491782	0.102564	0.370857
ZmDArTAG003889	0.542424	0.681818	0.4964	0.115152	0.373194
ZmDArTAG003890	0.870968	0.384298	0.224766	0	0.199506
ZmDArTAG003894	0.765714	0.72314	0.358792	0.0457143	0.294426
ZmDArTAG003907	0.809302	0.88843	0.308664	0.0744186	0.261027
ZmDArTAG003909	0.712121	0.409091	0.410009	0.030303	0.325955
ZmDArTAG003937	0.901316	0.31405	0.177891	0.0131579	0.162069
ZmDArTAG003939	0.715347	0.834711	0.407252	0.0643564	0.324325
ZmDArTAG003953	0.66369	0.694215	0.446411	0.0892857	0.34677
ZmDArTAG003958	0.502262	0.913223	0.49999	0.0904977	0.374995
ZmDArTAG003967	0.763441	0.384298	0.361198	0.0430108	0.295966
ZmDArTAG003969	0.774336	0.466942	0.349479	0.00884956	0.288411
ZmDArTAG003979	0.718421	0.785124	0.404584	0.0368421	0.32274
ZmDArTAG003992	0.532328	0.958678	0.49791	0.012931	0.373953
ZmDArTAG003994	0.979899	0.822314	0.0393929	0.0100503	0.038617
ZmDArTAG003995	0.581197	0.483471	0.486814	0.0683761	0.36832
ZmDArTAG004017	0.543605	0.710744	0.496197	0.0988372	0.373091
ZmDArTAG004018	0.838636	0.909091	0.270651	0.0863636	0.234025
ZmDArTAG004021	0.694215	0.5	0.424561	0.0165289	0.334435
ZmDArTAG004024	0.655779	0.822314	0.451466	0.0753769	0.349555
ZmDArTAG004027	0.683575	0.855372	0.432601	0.0821256	0.339029
ZmDArTAG004034	0.581152	0.789256	0.486829	0.104712	0.368328
ZmDArTAG004038	0.520089	0.92562	0.499193	0.102679	0.374596
ZmDArTAG004056	0.751269	0.81405	0.373728	0.0304569	0.303892
ZmDArTAG004059	0.611588	0.96281	0.475096	0.00429185	0.362238
ZmDArTAG004060	0.508982	0.690083	0.499839	0.0958084	0.374919
ZmDArTAG004079	0.693717	0.789256	0.424947	0.078534	0.334657
ZmDArTAG004088	0.669173	0.549587	0.442761	0.0451128	0.344742
ZmDArTAG004089	0.5325	0.826446	0.497887	0.095	0.373942
ZmDArTAG004100	0.5	0.797521	0.5	0.0362694	0.375
ZmDArTAG004101	0.688095	0.867769	0.42924	0.0047619	0.337117
ZmDArTAG004103	0.545977	0.719008	0.495772	0.103448	0.372877
ZmDArTAG004105	0.565476	0.694215	0.491426	0.0595238	0.370676
ZmDArTAG004107	0.660338	0.979339	0.448584	0.0295359	0.34797
ZmDArTAG004108	0.770936	0.838843	0.353187	0.103448	0.290817
ZmDArTAG004129	0.604478	0.830579	0.478169	0.0149254	0.363846
ZmDArTAG004146	0.529787	0.971074	0.498225	0.0893617	0.374111
ZmDArTAG004174	0.6775	0.826446	0.436987	0.025	0.341508
ZmDArTAG004180	0.685567	0.801653	0.43113	0.0824742	0.338193
ZmDArTAG004191	0.712435	0.797521	0.409743	0.0984456	0.325798
ZmDArTAG004192	0.884615	0.376033	0.204142	0.010989	0.183305
ZmDArTAG004199	0.779487	0.805785	0.343774	0.0615385	0.284684
ZmDArTAG004208	0.574194	0.640496	0.488991	0.0903226	0.369435
ZmDArTAG004209	0.529412	0.842975	0.49827	0.117647	0.374133
ZmDArTAG004210	0.866995	0.838843	0.230629	0.00985222	0.204034
ZmDArTAG004223	0.841004	0.987603	0.267432	0.041841	0.231672
ZmDArTAG004230	0.600575	0.719008	0.479769	0.0632184	0.36468
ZmDArTAG004233	0.962963	0.780992	0.0713306	0	0.0687866
ZmDArTAG004234	0.607407	0.557851	0.476927	0.0444444	0.363197
ZmDArTAG004236	0.84375	0.793388	0.263672	0.03125	0.22891
ZmDArTAG004259	0.85461	0.582645	0.248504	0.0070922	0.217627
ZmDArTAG004267	0.534188	0.966942	0.497662	0.102564	0.373828
ZmDArTAG004278	0.88565	0.921488	0.202548	0.0224215	0.182035
ZmDArTAG004280	0.734266	0.590909	0.390239	0.041958	0.314096
ZmDArTAG004283	0.606218	0.797521	0.477436	0.0829016	0.363463
ZmDArTAG004284	0.902778	0.297521	0.17554	0	0.160133
ZmDArTAG004290	0.781106	0.896694	0.341959	0.0691244	0.283491
ZmDArTAG004297	0.668639	0.698347	0.443122	0.0710059	0.344943
ZmDArTAG004302	0.508671	0.714876	0.49985	0.104046	0.374925
ZmDArTAG004305	0.576271	0.731405	0.488365	0.0903955	0.369115
ZmDArTAG004307	0.963768	0.570248	0.0698383	0	0.0673996
ZmDArTAG004313	0.59292	0.933884	0.482732	0.106195	0.366217
ZmDArTAG004329	0.752137	0.966942	0.372854	0.102564	0.303344
ZmDArTAG004343	0.977528	0.735537	0.0439338	0.011236	0.0429688
ZmDArTAG004346	0.771277	0.77686	0.352818	0.0744681	0.290578
ZmDArTAG004354	0.676923	0.805785	0.437396	0.0923077	0.341739
ZmDArTAG004357	0.773171	0.847107	0.350756	0.0731707	0.289241
ZmDArTAG004362	0.647368	0.785124	0.456565	0.0736842	0.352339
ZmDArTAG004364	0.865385	0.429752	0.232988	0	0.205846
ZmDArTAG004368	0.648571	0.72314	0.455853	0.108571	0.351952
ZmDArTAG004373	0.948171	0.677686	0.098286	0.00609756	0.0934559
ZmDArTAG004380	0.660819	0.706612	0.448275	0.0584795	0.3478
ZmDArTAG004417	0.957447	0.77686	0.0814848	0	0.0781649
ZmDArTAG004418	0.528662	0.64876	0.498357	0.089172	0.374177
ZmDArTAG004421	0.571429	0.92562	0.489796	0.0982143	0.369846
ZmDArTAG004430	0.846561	0.780992	0.259791	0.0634921	0.226045
ZmDArTAG004446	0.634259	0.892562	0.463949	0.101852	0.356325
ZmDArTAG004448	0.77	0.619835	0.3542	0.0466667	0.291471
ZmDArTAG004485	0.587264	0.876033	0.48477	0.0896226	0.367269
ZmDArTAG004497	0.748276	0.599174	0.376718	0.0482759	0.30576
ZmDArTAG004498	0.751295	0.797521	0.373701	0.0621762	0.303875
ZmDArTAG004507	0.754286	0.72314	0.370678	0.0685714	0.301977
ZmDArTAG004518	0.739691	0.801653	0.385097	0.056701	0.310947
ZmDArTAG004519	0.584158	0.834711	0.485835	0.118812	0.367817
ZmDArTAG004538	0.527778	0.743802	0.498457	0.0555556	0.374227
ZmDArTAG004539	0.833333	0.694215	0.277778	0.0238095	0.239198
ZmDArTAG004549	0.961957	0.760331	0.0731923	0	0.0705138
ZmDArTAG004552	0.881974	0.96281	0.208191	0.0729614	0.18652
ZmDArTAG004556	0.953125	0.661157	0.0893555	0.00625	0.0853633
ZmDArTAG004577	0.877778	0.371901	0.214568	0.0444444	0.191548
ZmDArTAG004584	0.512931	0.479339	0.499666	0.0258621	0.374833
ZmDArTAG004600	0.552885	0.859504	0.494406	0.0480769	0.372188
ZmDArTAG004612	0.971154	0.429752	0.0560281	0	0.0544585
ZmDArTAG004624	0.695853	0.896694	0.423284	0.101382	0.333699
ZmDArTAG004642	0.682464	0.871901	0.433413	0.113744	0.33949
ZmDArTAG004643	0.954545	0.863636	0.0867769	0.0334928	0.0830117
ZmDArTAG004647	0.968354	0.652893	0.0612883	0.0126582	0.0594101
ZmDArTAG004662	0.598837	0.355372	0.480462	0.0348837	0.36504
ZmDArTAG004668	0.899471	0.780992	0.180846	0.031746	0.164493
ZmDArTAG004672	0.524242	0.681818	0.498825	0.0424242	0.374412
ZmDArTAG004681	0.57113	0.987603	0.489881	0.0962343	0.369889
ZmDArTAG004697	0.614865	0.61157	0.473612	0.0135135	0.361458
ZmDArTAG004709	0.509804	0.210744	0.499808	0	0.374904
ZmDArTAG004710	0.638889	0.743802	0.46142	0.1	0.354966
ZmDArTAG004714	0.587766	0.77686	0.484594	0.111702	0.367178
ZmDArTAG004719	0.695767	0.780992	0.42335	0.00529101	0.333738
ZmDArTAG004720	0.502404	0.859504	0.499988	0.0721154	0.374994
ZmDArTAG004723	0.590909	0.909091	0.483471	0.0181818	0.366599
ZmDArTAG004729	0.680851	0.971074	0.434586	0.00851064	0.340153
ZmDArTAG004739	0.838028	0.880165	0.271474	0.0892019	0.234625
ZmDArTAG004749	0.828729	0.747934	0.283874	0.0552486	0.243582
ZmDArTAG004752	0.878788	0.545455	0.213039	0	0.190347
ZmDArTAG004753	0.744395	0.921488	0.380543	0.0896861	0.308136
ZmDArTAG004768	0.691667	0.743802	0.426528	0.0722222	0.335565
ZmDArTAG004774	0.95122	0.508264	0.0928019	0	0.0884958
ZmDArTAG004787	0.914286	0.72314	0.156735	0.0114286	0.144452
ZmDArTAG004819	0.512953	0.797521	0.499664	0.0932642	0.374832
ZmDArTAG004826	0.656489	0.541322	0.451023	0.0610687	0.349312
ZmDArTAG004828	0.91133	0.838843	0.161615	0.0394089	0.148555
ZmDArTAG004838	0.576733	0.834711	0.488224	0.0940594	0.369043
ZmDArTAG004849	0.53871	0.640496	0.497003	0.0580645	0.373497
ZmDArTAG004850	0.553371	0.735537	0.494303	0.0842697	0.372135
ZmDArTAG004851	0.72956	0.657025	0.394605	0.0628931	0.316748
ZmDArTAG004853	0.6875	0.694215	0.429688	0.113095	0.337372
ZmDArTAG004917	0.904167	0.991736	0.173299	0.0666667	0.158282
ZmDArTAG004984	0.901786	0.694215	0.177136	0.0178571	0.161448
ZmDArTAG004986	0.834728	0.987603	0.275914	0.0962343	0.23785
ZmDArTAG004991	0.596354	0.793388	0.481432	0.0885417	0.365543
ZmDArTAG004996	0.952282	0.995868	0.0908817	0.0290456	0.086752
ZmDArTAG004997	0.565789	0.31405	0.491343	0.0263158	0.370634
ZmDArTAG004998	0.768595	1	0.355713	0.0826446	0.292447
ZmDArTAG005002	0.920833	0.991736	0.145799	0.05	0.13517
ZmDArTAG005004	0.908759	0.566116	0.165832	0.00729927	0.152082
ZmDArTAG005011	0.504608	0.896694	0.499958	0.105991	0.374979
ZmDArTAG005025	0.695238	0.867769	0.423764	0.104762	0.333976
ZmDArTAG005027	0.93361	0.995868	0.123965	0.0497925	0.116281
ZmDArTAG005032	0.838174	0.995868	0.271276	0.0912863	0.234481
ZmDArTAG005034	0.963636	0.909091	0.0700826	0	0.0676269
ZmDArTAG005035	0.571429	0.752066	0.489796	0.0879121	0.369846
ZmDArTAG005041	0.751064	0.971074	0.373934	0.0978723	0.304021
ZmDArTAG005046	0.617647	0.772727	0.472318	0.122995	0.360776
ZmDArTAG005054	0.694444	0.669421	0.424383	0.0432099	0.334332
ZmDArTAG005055	0.978022	0.752066	0.04299	0	0.0420659
ZmDArTAG005058	0.687192	0.838843	0.429918	0.103448	0.337503
ZmDArTAG005063	0.855072	0.570248	0.247847	0	0.217133
ZmDArTAG005064	0.575163	0.632231	0.488701	0.0392157	0.369287
ZmDArTAG005083	0.666667	0.582645	0.444444	0.0851064	0.345679
ZmDArTAG005084	0.74	0.619835	0.3848	0	0.310764
ZmDArTAG005091	0.973451	0.933884	0.0516877	0.0176991	0.0503519
ZmDArTAG005097	0.615385	0.859504	0.473373	0.0961538	0.361332
ZmDArTAG005098	0.581683	0.834711	0.486656	0.0841584	0.368239
ZmDArTAG005100	0.968085	0.582645	0.0617927	0.0070922	0.0598835
ZmDArTAG005101	0.857143	0.780992	0.244898	0.042328	0.21491
ZmDArTAG005104	0.819565	0.950413	0.295756	0.0565217	0.25202
ZmDArTAG005107	0.753363	0.921488	0.371614	0.0896861	0.302566
ZmDArTAG005120	0.764423	0.859504	0.360161	0.0288462	0.295303
ZmDArTAG005122	0.587336	0.946281	0.484745	0.100437	0.367256
ZmDArTAG005123	0.676349	0.995868	0.437802	0.00829876	0.341967
ZmDArTAG005152	0.91841	0.987603	0.149866	0.0460251	0.138636
ZmDArTAG005156	0.544271	0.793388	0.49608	0.078125	0.373032
ZmDArTAG005159	0.820675	0.979339	0.294335	0.0970464	0.251018
ZmDArTAG005164	0.520202	0.818182	0.499184	0.111111	0.374592
ZmDArTAG005201	0.64557	0.652893	0.457619	0	0.352911
ZmDArTAG005204	0.653846	0.698347	0.452663	0.0769231	0.350211
ZmDArTAG005205	0.806167	0.938017	0.312523	0.061674	0.263688
ZmDArTAG005207	0.81405	1	0.302746	0.0991736	0.256918
ZmDArTAG005211	0.6675	0.826446	0.443887	0.115	0.345369
ZmDArTAG005217	0.858447	0.904959	0.243031	0.0913242	0.213499
ZmDArTAG005228	0.523669	0.698347	0.49888	0.0769231	0.374439
ZmDArTAG005237	0.720339	0.975207	0.402901	0.0762712	0.321737
ZmDArTAG005239	0.913717	0.933884	0.157677	0.0309735	0.145246
ZmDArTAG005240	0.767241	0.958678	0.357164	0.0689655	0.293381
ZmDArTAG005247	0.73913	0.475207	0.385633	0.0347826	0.311277
ZmDArTAG005249	0.8361	0.995868	0.274074	0.0871369	0.236516
ZmDArTAG005254	0.829167	0.991736	0.283299	0	0.24317
ZmDArTAG005257	0.692488	0.880165	0.425897	0.00469484	0.335203
ZmDArTAG005268	0.931818	1	0.127066	0.053719	0.118993
ZmDArTAG005269	0.919087	0.995868	0.148732	0.0788382	0.137671
ZmDArTAG005270	0.865702	1	0.232523	0.0950413	0.20549
ZmDArTAG005423	0.563981	0.871901	0.491813	0.104265	0.370873
ZmDArTAG005425	0.59276	0.913223	0.482791	0.0995475	0.366247
ZmDArTAG005438	0.818519	0.557851	0.297092	0.037037	0.25296
ZmDArTAG005440	0.726244	0.913223	0.397627	0.0316742	0.318573
ZmDArTAG005449	0.691667	0.991736	0.426528	0.1	0.335565
ZmDArTAG005450	0.845652	0.950413	0.261049	0.0826087	0.226976
ZmDArTAG005451	0.8	0.950413	0.32	0.0956522	0.2688
ZmDArTAG005455	0.785124	1	0.337409	0.0743802	0.280486
ZmDArTAG005460	0.561475	0.504132	0.492442	0.0737705	0.371192
ZmDArTAG005461	0.663121	0.582645	0.446783	0.0070922	0.346976
ZmDArTAG005466	0.948936	0.971074	0.0969126	0	0.0922166
ZmDArTAG005470	0.6	0.867769	0.48	0.0857143	0.3648
ZmDArTAG005477	0.508065	0.768595	0.49987	0.102151	0.374935
ZmDArTAG005481	0.647059	0.983471	0.456747	0.092437	0.352438
ZmDArTAG005487	0.6	0.909091	0.48	0.109091	0.3648
ZmDArTAG005493	0.820833	0.991736	0.294132	0.0666667	0.250875
ZmDArTAG005500	0.859606	0.838843	0.241367	0.0640394	0.212238
ZmDArTAG005511	0.725191	0.541322	0.398578	0	0.319146
ZmDArTAG005513	0.51046	0.987603	0.499781	0.0334728	0.374891
ZmDArTAG005521	0.793103	0.958678	0.328181	0.0689655	0.274329
ZmDArTAG005665	0.697309	0.921488	0.422138	0.0852018	0.333038
ZmDArTAG005677	0.513333	0.929752	0.499644	0.0755556	0.374822
ZmDArTAG005681	0.708571	0.72314	0.412996	0.0457143	0.327713
ZmDArTAG005686	0.878505	0.442149	0.213468	0	0.190684
ZmDArTAG005698	0.87037	0.892562	0.225652	0.0555556	0.200192
ZmDArTAG005702	0.584158	0.834711	0.485835	0.0891089	0.367817
ZmDArTAG005706	0.827957	0.768595	0.284888	0.0322581	0.244308
ZmDArTAG005710	0.693299	0.801653	0.425271	0.118557	0.334843
ZmDArTAG005713	0.528249	0.731405	0.498404	0.118644	0.374201
ZmDArTAG005719	0.773885	0.64876	0.349974	0.0318471	0.288733
ZmDArTAG005722	0.528169	0.586777	0.498413	0.0985915	0.374205
ZmDArTAG005724	0.810219	0.566116	0.307528	0.0437956	0.260242
ZmDArTAG005742	0.960581	0.995868	0.0757304	0.0290456	0.0728629
ZmDArTAG005746	0.896694	1	0.185267	0.0826446	0.168105
ZmDArTAG005747	0.959276	0.913223	0.0781311	0	0.0750788
ZmDArTAG005761	0.819328	0.983471	0.29606	0.10084	0.252234
ZmDArTAG005765	0.702128	0.582645	0.418289	0.0851064	0.330806
ZmDArTAG005788	0.594737	0.785124	0.48205	0.0947368	0.365864
ZmDArTAG005789	0.699519	0.859504	0.420384	0.100962	0.332023
ZmDArTAG005792	0.782609	0.285124	0.340265	0	0.282375
ZmDArTAG005810	0.668981	0.892562	0.442891	0.0138889	0.344815
ZmDArTAG005811	0.877682	0.96281	0.214712	0.0729614	0.191661
ZmDArTAG005812	0.605809	0.995868	0.477609	0.0912863	0.363554
ZmDArTAG005823	0.75	0.801653	0.375	0.0773196	0.304688
ZmDArTAG005826	0.929348	0.760331	0.131321	0	0.122698
ZmDArTAG005831	0.785377	0.876033	0.33712	0.0330189	0.280295
ZmDArTAG005840	0.820346	0.954545	0.294756	0.0995671	0.251316
ZmDArTAG005848	0.912409	0.566116	0.159838	0.0291971	0.147064
ZmDArTAG005849	0.895455	0.909091	0.187231	0.0363636	0.169704
ZmDArTAG005851	0.977157	0.81405	0.0446417	0.0152284	0.0436453
ZmDArTAG005857	0.716981	0.876033	0.405838	0.00943396	0.323486
ZmDArTAG005862	0.884937	0.987603	0.203647	0.0878661	0.182911
ZmDArTAG005871	0.825532	0.971074	0.288058	0.093617	0.246569
ZmDArTAG005881	0.95	0.909091	0.095	0	0.0904875
ZmDArTAG005891	0.853556	0.987603	0.249996	0.0753138	0.218747
ZmDArTAG005898	0.613861	0.834711	0.474071	0.108911	0.361699
ZmDArTAG005900	0.865702	1	0.232523	0.0702479	0.20549
ZmDArTAG005906	0.589286	0.92562	0.484056	0.0982143	0.366901
ZmDArTAG005911	0.967742	0.768595	0.062435	0.0215054	0.0604859
ZmDArTAG005933	0.871369	0.995868	0.22417	0.0746888	0.199044
ZmDArTAG005936	0.705394	0.995868	0.415626	0.0165975	0.329254
ZmDArTAG005956	0.948347	1	0.0979697	0.0454545	0.0931707
ZmDArTAG005969	0.679688	0.793388	0.435425	0.0885417	0.340627
ZmDArTAG006023	0.902893	1	0.175355	0.0950413	0.15998
ZmDArTAG006039	0.786036	0.917355	0.336367	0.0675676	0.279795
ZmDArTAG006040	0.830144	0.863636	0.28201	0.0717703	0.242246
ZmDArTAG006045	0.733471	1	0.390983	0.0950413	0.314549
ZmDArTAG006046	0.937759	0.995868	0.116734	0.00829876	0.10992
ZmDArTAG006055	0.725146	0.706612	0.398618	0.140351	0.31917
ZmDArTAG006058	0.508242	0.752066	0.499864	0.0604396	0.374932
ZmDArTAG006064	0.921277	0.971074	0.145052	0.0723404	0.134532
ZmDArTAG006078	0.89876	1	0.18198	0.0702479	0.165422
ZmDArTAG006081	0.775934	0.995868	0.347721	0.0912863	0.287266
ZmDArTAG006084	0.533058	1	0.497814	0.0661157	0.373905
ZmDArTAG006094	0.691964	0.46281	0.426299	0.0625	0.335434
ZmDArTAG006104	0.942149	1	0.109009	0.0330579	0.103067
ZmDArTAG006105	0.645631	0.85124	0.457583	0.116505	0.352892
ZmDArTAG006106	0.608295	0.896694	0.476544	0.110599	0.362997
ZmDArTAG006116	0.636139	0.834711	0.462933	0.0148515	0.355779
ZmDArTAG006119	0.5625	0.92562	0.492188	0.0982143	0.371063
ZmDArTAG006123	0.641949	0.975207	0.459701	0.0889831	0.354038
ZmDArTAG006126	0.822727	0.909091	0.291694	0.1	0.249151
ZmDArTAG006131	0.95283	0.438017	0.0898896	0	0.0858496
ZmDArTAG006132	0.922917	0.991736	0.142283	0.0375	0.132161
ZmDArTAG006143	0.822727	0.909091	0.291694	0.0636364	0.249151
ZmDArTAG006144	0.748571	0.72314	0.376424	0.0571429	0.305577
ZmDArTAG006156	0.661932	0.727273	0.447556	0.107955	0.347403
ZmDArTAG006160	0.888889	0.520661	0.197531	0	0.178022
ZmDArTAG006165	0.829876	0.995868	0.282364	0.0829876	0.242499
ZmDArTAG006167	0.862319	0.855372	0.23745	0.0724638	0.209259
ZmDArTAG006169	0.869295	0.995868	0.227243	0.0788382	0.201423
ZmDArTAG006207	0.510929	0.756198	0.499761	0.125683	0.374881
ZmDArTAG006208	0.635204	0.809917	0.46344	0.0867347	0.356052
ZmDArTAG006213	0.968992	0.533058	0.0600925	0	0.058287
ZmDArTAG006214	0.864444	0.929752	0.23436	0.0844444	0.206898
ZmDArTAG006219	0.840764	0.64876	0.267759	0	0.231912
ZmDArTAG006233	0.862559	0.871901	0.237102	0.0663507	0.208993
ZmDArTAG006244	0.691983	0.979339	0.426285	0.0337553	0.335426
ZmDArTAG006245	0.600503	0.822314	0.479798	0.0251256	0.364695
ZmDArTAG006246	0.915179	0.92562	0.155254	0.0625	0.143202
ZmDArTAG006251	0.894628	1	0.188537	0.0702479	0.170764
ZmDArTAG006256	0.709091	0.454545	0.412562	0.0181818	0.327458
ZmDArTAG006257	0.7	0.847107	0.42	0.112195	0.3318
ZmDArTAG006263	0.964497	0.698347	0.068485	0	0.0661399
ZmDArTAG006265	0.753247	0.954545	0.371732	0.00865801	0.30264
ZmDArTAG006277	0.57381	0.867769	0.489104	0.0428571	0.369493
ZmDArTAG006295	0.695652	0.855372	0.42344	0.115942	0.33379
ZmDArTAG006301	0.868557	0.801653	0.228332	0.056701	0.202264
ZmDArTAG006305	0.958525	0.896694	0.079509	0.0368664	0.0763482
ZmDArTAG006307	0.695455	0.909091	0.423595	0.109091	0.333879
ZmDArTAG006318	0.969925	0.549587	0.0583413	0	0.0566395
ZmDArTAG006320	0.662162	0.61157	0.447407	0.0540541	0.34732
ZmDArTAG006321	0.514815	0.557851	0.499561	0.0222222	0.37478
ZmDArTAG006341	0.805785	1	0.312991	0.0826446	0.264009
ZmDArTAG006345	0.678125	0.661157	0.436543	0.09375	0.341258
ZmDArTAG006351	0.719008	1	0.404071	0.0909091	0.322434
ZmDArTAG006352	0.785124	1	0.337409	0.0991736	0.280486
ZmDArTAG006355	0.79668	0.995868	0.323961	0.0995851	0.271486
ZmDArTAG006358	0.924779	0.933884	0.139126	0.00884956	0.129448
ZmDArTAG006361	0.530992	1	0.498079	0.0950413	0.374038
ZmDArTAG006362	0.88843	1	0.198245	0.0661157	0.178594
ZmDArTAG006367	0.635747	0.913223	0.463146	0.0588235	0.355894
ZmDArTAG006368	0.865702	1	0.232523	0.0371901	0.20549
ZmDArTAG006374	0.758974	0.805785	0.365865	0.0615385	0.298936
ZmDArTAG006376	0.632743	0.933884	0.464758	0.079646	0.356758
ZmDArTAG006381	0.637755	0.809917	0.462047	0.0510204	0.355303
ZmDArTAG006382	0.604072	0.913223	0.478338	0.104072	0.363934
ZmDArTAG006387	0.771784	0.995868	0.352267	0.0746888	0.290221
ZmDArTAG006394	0.842975	1	0.264736	0.0743802	0.229693
ZmDArTAG006399	0.817778	0.929752	0.298035	0.0355556	0.253622
ZmDArTAG006400	0.649573	0.966942	0.455256	0.0940171	0.351627
ZmDArTAG006403	0.535865	0.979339	0.497427	0.0253165	0.37371
ZmDArTAG006416	0.563084	0.884298	0.492041	0.0794393	0.370989
ZmDArTAG006417	0.536797	0.954545	0.497292	0.103896	0.373642
ZmDArTAG006423	0.847087	0.85124	0.259061	0.0728155	0.225504
ZmDArTAG006426	0.747727	0.909091	0.377262	0.00454545	0.306099
ZmDArTAG006438	0.803738	0.884298	0.315486	0.0654206	0.26572
ZmDArTAG006439	0.680693	0.834711	0.4347	0.0247525	0.340218
ZmDArTAG006464	0.827083	0.991736	0.286033	0.0958333	0.245126
ZmDArTAG006476	0.937824	0.797521	0.116621	0.0414508	0.10982
ZmDArTAG006478	0.852679	0.46281	0.251236	0.0267857	0.219676
ZmDArTAG006483	0.542929	0.818182	0.496314	0.116162	0.37315
ZmDArTAG006504	0.86875	0.991736	0.228047	0.0791667	0.202044
ZmDArTAG006517	0.618785	0.747934	0.47178	0.110497	0.360492
ZmDArTAG006521	0.550971	0.85124	0.494804	0.0825243	0.372388
ZmDArTAG006523	0.821429	0.231405	0.293367	0	0.250335
ZmDArTAG006525	0.551813	0.797521	0.494631	0.119171	0.372301
ZmDArTAG006535	0.655462	0.983471	0.451663	0.0756303	0.349663
ZmDArTAG006542	0.815315	0.917355	0.301153	0.0990991	0.255806
ZmDArTAG006545	0.597436	0.805785	0.481012	0.0974359	0.365326
ZmDArTAG006548	0.609244	0.983471	0.476132	0.0168067	0.362781
ZmDArTAG006562	0.85124	1	0.253261	0.0909091	0.221191
ZmDArTAG006579	0.745946	0.764463	0.379021	0	0.307193
ZmDArTAG006583	0.640496	1	0.460522	0.0413223	0.354482
ZmDArTAG006585	0.948347	1	0.0979697	0.0206612	0.0931707
ZmDArTAG006591	0.978972	0.884298	0.0411717	0.0140187	0.0403242
ZmDArTAG006599	0.65	0.289256	0.455	0.0142857	0.351488
ZmDArTAG006607	0.96473	0.995868	0.0680515	0.0290456	0.065736
ZmDArTAG006608	0.744681	0.971074	0.380263	0.102128	0.307963
ZmDArTAG006609	0.805439	0.987603	0.313414	0.0041841	0.2643
ZmDArTAG006610	0.938776	0.202479	0.114952	0	0.108345
ZmDArTAG006611	0.85625	0.991736	0.246172	0.0791667	0.215872
ZmDArTAG006613	0.889952	0.863636	0.195875	0	0.176691
ZmDArTAG006620	0.838129	0.57438	0.271337	0.0215827	0.234525
ZmDArTAG006621	0.71466	0.789256	0.407842	0.0890052	0.324675
ZmDArTAG006623	0.853556	0.987603	0.249996	0.0920502	0.218747
ZmDArTAG006637	0.709524	0.867769	0.4122	0.0857143	0.327245
ZmDArTAG006653	0.821577	0.995868	0.293177	0.0829876	0.2502
ZmDArTAG006657	0.69917	0.995868	0.420663	0.0954357	0.332184
ZmDArTAG006660	0.868201	0.987603	0.228856	0.0711297	0.202669
ZmDArTAG006665	0.806878	0.780992	0.311651	0.0687831	0.263088
ZmDArTAG006666	0.900826	1	0.178676	0.0743802	0.162714
ZmDArTAG006685	0.703125	0.661157	0.41748	0.08125	0.330335
ZmDArTAG006692	0.65812	0.966942	0.449996	0.0598291	0.348748
ZmDArTAG006693	0.858079	0.946281	0.243559	0.0655022	0.213899
ZmDArTAG006709	0.791111	0.929752	0.330509	0.0977778	0.275891
ZmDArTAG006711	0.807203	0.975207	0.311252	0.0720339	0.262813
ZmDArTAG006713	0.56639	0.995868	0.491185	0.0954357	0.370554
ZmDArTAG006714	0.732143	0.694215	0.392219	0.0595238	0.315301
ZmDArTAG006716	0.746154	0.805785	0.378817	0.0461538	0.307066
ZmDArTAG006722	0.925311	0.995868	0.138221	0.0580913	0.128668
ZmDArTAG006723	0.919421	1	0.148171	0.053719	0.137194
ZmDArTAG006724	0.930672	0.983471	0.129043	0.0462185	0.120717
ZmDArTAG006734	0.652361	0.96281	0.453573	0	0.350709
ZmDArTAG006737	0.802752	0.900826	0.316682	0.110092	0.266538
ZmDArTAG006740	0.803665	0.789256	0.315575	0.0680628	0.265781
ZmDArTAG006765	0.57173	0.979339	0.48971	0.0632911	0.369802
ZmDArTAG006773	0.85	0.991736	0.255	0.0916667	0.222488
ZmDArTAG006789	0.973856	0.632231	0.0509206	0	0.0496241
ZmDArTAG006810	0.705479	0.603306	0.415556	0	0.329213
ZmDArTAG006817	0.944767	0.710744	0.104364	0.0174419	0.0989179
ZmDArTAG006820	0.663594	0.896694	0.446474	0.110599	0.346804
ZmDArTAG006838	0.838346	0.549587	0.271044	0.0676692	0.234312
ZmDArTAG006840	0.677326	0.710744	0.437111	0.0872093	0.341578
ZmDArTAG006843	0.975207	0.5	0.0483574	0	0.0471881
ZmDArTAG006845	0.69403	0.830579	0.424705	0.114428	0.334518
ZmDArTAG006849	0.623077	0.268595	0.469704	0.0769231	0.359393
ZmDArTAG006852	0.610825	0.801653	0.475436	0.108247	0.362416
ZmDArTAG006863	0.505076	0.81405	0.499948	0.116751	0.374974
ZmDArTAG006865	0.736686	0.698347	0.387959	0.0532544	0.312703
ZmDArTAG006866	0.673267	0.417355	0.439957	0.039604	0.343176
ZmDArTAG006874	0.855603	0.958678	0.247092	0.0560345	0.216565
ZmDArTAG006896	0.821577	0.995868	0.293177	0.033195	0.2502
ZmDArTAG006920	0.946903	0.466942	0.100556	0	0.0955003
ZmDArTAG006927	0.872385	0.987603	0.222659	0.0711297	0.19787
ZmDArTAG006937	0.672043	0.768595	0.440802	0.129032	0.343649
ZmDArTAG006942	0.804054	0.917355	0.315102	0.0135135	0.265458
ZmDArTAG006948	0.818408	0.830579	0.297233	0.0547264	0.253059
ZmDArTAG006950	0.521053	0.785124	0.499114	0.126316	0.374556
ZmDArTAG006952	0.576705	0.727273	0.488233	0.107955	0.369047
ZmDArTAG006960	0.809129	0.995868	0.308879	0.0829876	0.261176
ZmDArTAG006977	0.740476	0.867769	0.384342	0.0904762	0.310483
ZmDArTAG006978	0.636598	0.801653	0.462682	0.108247	0.355645
ZmDArTAG006979	0.625571	0.904959	0.468464	0	0.358735
ZmDArTAG006981	0.720207	0.797521	0.403018	0.103627	0.321806
ZmDArTAG006987	0.877155	0.958678	0.215508	0.0646552	0.192286
Mean	0.809202	0.8629	0.273164	0.0552789	0.22553
Minimum	0.5	0.202479	0.0392	0	0.0384317
Maximum	0.98	1	0.5	0.140351	0.375
Mean	0.809202	0.8629	0.273164	0.0552789	0.22553
