# Supplementary material for: DArTseq-based SNP markers reveal high genetic diversity among early generation fall armyworm tolerant maize inbred lines
Source: PLoS One. 2024 Apr 17;19(4):e0294863. doi: 10.1371/journal.pone.0294863 (PMC11023204; doi:10.1371/journal.pone.0294863)
Supplement: S3 Table — (XLSX) [file pone.0294863.s003.xlsx]

## Sheet: S3 Table
i	j	D(i,j)
19/39/OP/23/YW_2/2	PLOT6/TOP-DOWN/RANGE18	0.336945
14/740/OP/25/Y_3/4	6/2192/2/21/YW	0.33279
5/2248/2348/17/YB_3/3	PLOT6/TOP-DOWN/RANGE18	0.332599
PLOT2/TOP-DOWN/RANGE18_5/5	PLOT6/TOP-DOWN/RANGE18	0.330935
11/85/OP/24/YW	PLOT6/TOP-DOWN/RANGE18	0.328746
20/720/OP/25/Y	14/687/SELF/36/YW	0.327869
20/733/655/34/YW	PLOT6/TOP-DOWN/RANGE18	0.327851
14/687/SELF/36/YW	11/2357/364/14/YW	0.326861
11/2357/364/14/YW	PLOT6/TOP-DOWN/RANGE18	0.326674
20/733/655/34/YW	18/1056/3cam/17/YW	0.325492
PLOT2/TOP-DOWN/RANGE18_5/5	18/1056/3cam/17/YW	0.325413
1/104/426/13/YW_2/3	PLOT6/TOP-DOWN/RANGE18	0.324973
15/2181/2/22/Y	11/2357/364/14/YW	0.324887
9/1976/2245/22/YW	PLOT6/TOP-DOWN/RANGE18	0.324865
4/2195/48/21/YW_1/3	KF_Male	0.324339
16/2405/2408/24/YW	PLOT6/TOP-DOWN/RANGE18	0.324044
11/2357/364/14/YW	19/39/OP/23/YW_2/2	0.324034
19/8/450/OP	11/2357/364/14/YW	0.323177
13/2153/560/26/YW	18/1056/3cam/17/YW	0.323085
2/610/SELF/38/YW	1/2133/515/22/Y	0.322173
14/687/SELF/36/YW	PLOT18/TOP-DOWN/RANGE18_5/5	0.321196
16/2405/2408/24/YW	19/39/OP/23/YW_2/2	0.321156
1/104/426/13/YW_3/3	PLOT6/TOP-DOWN/RANGE18	0.320526
9/1976/2245/22/YW	13/3/2007/9/YW	0.320513
20/733/655/34/YW	14/687/SELF/36/YW	0.319957
11/2357/364/14/YW	18/1056/3cam/17/YW	0.319849
20/720/OP/25/Y	18/1056/3cam/17/YW	0.319825
5/3/238/566/SELF/Y	4/2195/48/21/YW_1/3	0.319786
3/484/OP/23/Y	18/1056/3cam/17/YW	0.31963
7/466/OP/9/Y	19/39/OP/23/YW_2/2	0.319604
16/2405/2408/24/YW	14/687/SELF/36/YW	0.319459
18/2262/2286/16/YW	PLOT6/TOP-DOWN/RANGE18	0.319264
14/740/OP/25/Y_3/4	8/1910/OP/20/W	0.319079
21/2009/OP/25/Y	11/2357/364/14/YW	0.31875
6/3/237/565/OP/YW	PLOT6/TOP-DOWN/RANGE18	0.318633
13/2088/OP/28/YW	18/1056/3cam/17/YW	0.318633
11/2357/364/14/YW	KF_Male	0.318381
8/4/110/384/OP/YW_2/4	1/2133/515/22/Y	0.318278
16/2405/2408/24/YW	11/2357/364/14/YW	0.318033
18/1056/3cam/17/YW	PLOT21/DOWN-TOP/RANGE18	0.317935
14/687/SELF/36/YW	19/39/OP/23/YW_2/2	0.317888
9/628/OP/37/YW	18/1056/3cam/17/YW	0.317834
2/610/SELF/38/YW	14/687/SELF/36/YW	0.31768
18/2262/2286/16/YW	7/2060/669/15/Y	0.317486
7/222/L3/31/YW	PLOT6/TOP-DOWN/RANGE18	0.317443
5/2248/2348/17/YB_3/3	18/1056/3cam/17/YW	0.317329
3/130/OP/24/YW	11/2357/364/14/YW	0.317073
14/687/SELF/36/YW	10/7/886/2186/OP/W	0.31674
23/868/2290/27/Y	14/687/SELF/36/YW	0.316703
5/3/238/566/SELF/Y	4/2195/48/21/YW_3/3	0.316684
16/2405/2408/24/YW	13/3/2007/9/YW	0.316667
7/2060/669/15/Y	PLOT6/TOP-DOWN/RANGE18	0.316594
11/2357/364/14/YW	PLOT15/TOP-DOWN/RANGE18	0.316428
20/720/OP/25/Y	19/39/OP/23/YW_2/2	0.316315
21/147/196/13/YW	11/2357/364/14/YW	0.316304
11/85/OP/24/YW	14/687/SELF/36/YW	0.316139
18/974/OP/24/Y	11/2357/364/14/YW	0.316136
18/2262/2286/16/YW	11/2357/364/14/YW	0.316073
13/2088/OP/28/YW	11/2357/364/14/YW	0.316022
8/102/OP/24/W_4/4	11/2357/364/14/YW	0.315991
PLOT6/TOP-DOWN/RANGE18	1/2133/515/22/Y	0.315957
9/1976/2245/22/YW	11/2357/364/14/YW	0.315847
9/2404/2318/23/Y_2/2	11/2357/364/14/YW	0.315846
20/733/655/34/YW	19/39/OP/23/YW_2/2	0.315819
16/2405/2408/24/YW	7/2060/669/15/Y	0.315444
8/4/110/384/OP/YW_2/4	19/39/OP/23/YW_2/2	0.315335
8/1910/OP/20/W	KF_Male	0.31529
23/2032/428/20/Y_3/5	PLOT6/TOP-DOWN/RANGE18	0.315083
13/2088/OP/28/YW	14/687/SELF/36/YW	0.314835
11/85/OP/24/YW	18/1056/3cam/17/YW	0.314796
11/2357/364/14/YW	PLOT8/TOP-DOWN/RANGE18	0.314795
20/720/OP/25/Y	PLOT21/DOWN-TOP/RANGE18	0.31465
11/2357/364/14/YW	PLOT_7/DOWN-TOP/RANGE18_2/5	0.314551
5/477/OP/23/Y	18/1056/3cam/17/YW	0.314525
11/2357/364/14/YW	13/3/2007/9/YW	0.314507
19/39/OP/23/YW_2/2	13/3/2007/9/YW	0.314238
12/189/527/17/Y_3/5	4/2195/48/21/YW_1/3	0.314178
20/733/655/34/YW	PLOT20/RANGE32	0.314081
1/104/426/13/YW_3/3	PLOT21/DOWN-TOP/RANGE18	0.314037
5/2248/2348/17/YB	11/2357/364/14/YW	0.314015
5/3/238/566/SELF/Y	14/2022/488/22/YB	0.313991
11/2357/364/14/YW	19/43/262/9/YW_2/2	0.313941
16/2147/177/26/YW	11/2357/364/14/YW	0.313857
19/39/OP/23/YW_2/2	KF_Male	0.313801
23/4/920/2263/OP/YW	19/39/OP/23/YW_2/2	0.313801
14/687/SELF/36/YW	20/2037/515/20/Y_4/7	0.313715
PLOT8/TOP-DOWN/RANGE18	18/40/OP/23/YW	0.313616
23/4/920/2263/OP/YW	4/2195/48/21/YW_3/3	0.313587
18/1056/3cam/17/YW	13/3/2007/9/YW	0.313466
5/442/OP/34/YW_3/6	11/2357/364/14/YW	0.313384
4/1/6/4OP/YW	14/687/SELF/36/YW	0.313305
21/2037/501/20/B	11/2357/364/14/YW	0.313187
5/3/238/566/SELF/Y	9/1976/2245/22/YW	0.313104
8/4/110/384/OP/YW_2/4	4/2195/48/21/YW_3/3	0.312973
3/2213/48/25/Y	14/687/SELF/36/YW	0.31291
3/2213/48/25/Y_1/9	9/1976/2245/22/YW	0.312907
14/687/SELF/36/YW	PLOT8/TOP-DOWN/RANGE18	0.312903
21/1636/2406/YW_1/7	PLOT6/TOP-DOWN/RANGE18	0.3129
21/2009/OP/25/Y	14/687/SELF/36/YW	0.312887
5/2248/2348/17/YB_3/3	KF_Male	0.312849
6/2313/2251/36/BR	8/4/110/384/OP/YW_2/4	0.312849
16/2405/2408/24/YW	20/2037/515/20/Y_4/7	0.312843
21/147/196/13/YW	PLOT6/TOP-DOWN/RANGE18	0.31284
9/1976/2245/22/YW	19/39/OP/23/YW_2/2	0.312773
15/2181/2/22/Y_1/4	19/39/OP/23/YW_2/2	0.312768
PLOT18/TOP-DOWN/RANGE18_3/5	11/2357/364/14/YW	0.312568
22/2132/691/19/Y	11/2357/364/14/YW	0.312363
7/466/OP/9/Y	20/720/OP/25/Y	0.312236
4/2195/48/21/YW_3/3	PLOT6/TOP-DOWN/RANGE18	0.312164
5/3/238/566/SELF/Y	18/2262/2286/16/YW	0.312034
6/2192/2/21/YW	PLOT6/TOP-DOWN/RANGE18	0.312026
8/4/110/384/OP/YW_2/4	11/2357/364/14/YW	0.312026
16/2405/2408/24/YW	18/1056/3cam/17/YW	0.312022
15/1913/SELF/19/YW_2/6	11/2357/364/14/YW	0.312022
16/2405/2408/24/YW	1/104/426/13/YW_3/3	0.311988
PLOT18/TOP-DOWN/RANGE18_3/3	PLOT6/TOP-DOWN/RANGE18	0.311892
18/1056/3cam/17/YW	11/2022/488/22/Y	0.311881
2/103/205/12/YW	18/1056/3cam/17/YW	0.311765
4/2195/48/21/YW_1/3	PLOT6/TOP-DOWN/RANGE18	0.311758
5/3/238/566/SELF/Y	8/102/OP/24/W_2/4	0.311758
1/104/426/13/YW_2/3	13/3/2007/9/YW	0.311739
2/461/OP/9/Y	11/2357/364/14/YW	0.311688
20/2037/515/20/Y_4/7	PLOT6/TOP-DOWN/RANGE18	0.311681
6/2192/2/21/YW	11/2357/364/14/YW	0.311555
2/610/SELF/38/YW	18/1056/3cam/17/YW	0.311457
18/1056/3cam/17/YW	11/2374/1909/23/YW_1/6	0.311384
10/7/886/2186/OP/W	19/39/OP/23/YW_2/2	0.311341
15/2059/412/10/YW	12/189/527/17/Y_3/5	0.311301
5/3/238/566/SELF/Y	PLOT18/TOP-DOWN/RANGE18_3/5	0.311219
11/85/OP/24/YW	13/3/2007/9/YW	0.311181
16/63/OP/23/YW_4/5	11/2357/364/14/YW	0.311135
13/2088/OP/28/YW	4/2195/48/21/YW_3/3	0.311123
19/39/OP/23/YW_2/2	20/2037/515/20/Y_3/7	0.311087
14/687/SELF/36/YW	PLOT18/TOP-DOWN/RANGE18_4/5	0.311075
20/481/OP/24/Y	5/3/238/566/SELF/Y	0.311015
11/2357/364/14/YW	7/2060/669/15/Y	0.311002
13/3/2007/9/YW	PLOT6/TOP-DOWN/RANGE18	0.310915
12/189/527/17/Y	7/2060/669/15/Y	0.310841
11/2357/364/14/YW	PLOT21/DOWN-TOP/RANGE18	0.310722
23/4/920/2263/OP/YW	11/2357/364/14/YW	0.31068
5/2248/2348/17/YB_3/3	PLOT8/TOP-DOWN/RANGE18	0.310631
23/2032/428/20/Y_1/5	PLOT6/TOP-DOWN/RANGE18	0.310475
6/1871/OP/20/W	KF_Male	0.310458
9/628/OP/37/YW	11/2357/364/14/YW	0.310458
18/1056/3cam/17/YW	PLOT8/TOP-DOWN/RANGE18	0.310326
14/687/SELF/36/YW	1/2133/515/22/Y	0.310308
6/2313/2251/36/BR	9/1976/2245/22/YW	0.310306
5/3/238/566/SELF/Y	13/3/2007/9/YW	0.310251
3/484/OP/23/Y	9/1976/2245/22/YW	0.310238
5/3/238/566/SELF/Y	6/1871/OP/20/W	0.310235
18/533/OP/31/YW	18/1056/3cam/17/YW	0.310175
5/3/238/566/SELF/Y	6/2192/2/21/YW	0.31016
PLOT14/RANGE32	11/2357/364/14/YW	0.310086
8/4/110/384/OP/YW_2/4	4/2195/48/21/YW_1/3	0.310065
9/2404/2318/23/Y_2/2	19/39/OP/23/YW_2/2	0.310065
13/2088/OP/28/YW	19/39/OP/23/YW_2/2	0.310022
PLOT20/RANGE32	8/4/110/384/OP/YW_2/4	0.309989
20/720/OP/25/Y	12/1980/OP/20/YW_3/7	0.309967
19/39/OP/23/YW_2/2	1/2130/373/20/YW	0.309922
20/1704/SELF/12/W	PLOT6/TOP-DOWN/RANGE18	0.30989
3/130/OP/24/YW	18/1056/3cam/17/YW	0.309813
8/4/110/384/OP/YW	4/2195/48/21/YW_1/3	0.309744
10/695/OP/35/YW	16/2405/2408/24/YW	0.309659
20/720/OP/25/Y	PLOT8/TOP-DOWN/RANGE18	0.309656
5/2248/2348/17/YB	13/3/2007/9/YW	0.309653
9/628/OP/37/YW	1/104/426/13/YW_2/3	0.309603
16/647/OP/27/YW_4/7	18/1056/3cam/17/YW	0.309603
3/484/OP/23/Y	PLOT6/TOP-DOWN/RANGE18	0.309598
8/4/110/384/OP/YW_2/4	PLOT6/TOP-DOWN/RANGE18	0.309576
5/3/238/566/SELF/Y	18/1056/3cam/17/YW	0.309574
5/3/238/566/SELF/Y	5/442/OP/34/YW_3/6	0.309395
2/129/OP/24/YW	11/2357/364/14/YW	0.30929
20/720/OP/25/Y	13/3/2007/9/YW	0.309255
11/2/1348/448/371/R_2/6	11/2357/364/14/YW	0.309211
16/2405/2408/24/YW	20/2037/515/20/Y_3/7	0.30914
RANGE32/PLOT10	1/104/426/13/YW_2/3	0.309131
5/1900/L2/28/YW	PLOT6/TOP-DOWN/RANGE18	0.309131
PLOT18/TOP-DOWN/RANGE18_3/5	PLOT6/TOP-DOWN/RANGE18	0.309111
14/687/SELF/36/YW	5/2248/2348/17/YB_3/3	0.309051
18/1056/3cam/17/YW	4/2112/69322/YW	0.309001
8/2395/SELF/38/YW	18/1056/3cam/17/YW	0.30897
5/3/238/566/SELF/Y	20/2037/515/20/Y_3/7	0.308887
20/720/OP/25/Y	11/2357/364/14/YW	0.308872
20/733/655/34/YW	4/2195/48/21/YW_3/3	0.308872
5/3/238/566/SELF/Y	8/2/1355/479/2330/YW_1/2	0.308839
19/39/OP/23/YW_2/2	16/63/OP/23/YW_1/5	0.308758
2/129/OP/24/YW	14/687/SELF/36/YW	0.308615
22/2132/691/19/Y	PLOT6/TOP-DOWN/RANGE18	0.308615
11/2357/364/14/YW	PLOT2/TOP-DOWN/RANGE18_2/5	0.308568
20/481/OP/24/Y	1/104/426/13/YW_2/3	0.308534
5/3/238/566/SELF/Y	PLOT6/TOP-DOWN/RANGE18	0.308511
9/2404/2318/23/Y_2/2	2/103/205/12/YW	0.308511
3/2213/48/25/Y_1/9	5/2248/2348/17/YB_3/3	0.308499
14/740/OP/25/Y	5/3/238/566/SELF/Y	0.308499
5/3/238/566/SELF/Y	PLOT21/DOWN-TOP/RANGE18	0.308476
6/1871/OP/20/W	PLOT6/TOP-DOWN/RANGE18	0.308442
12/189/527/17/Y	19/39/OP/23/YW_2/2	0.30837
17/1645/OP/21/Y	19/39/OP/23/YW_2/2	0.30836
20/733/655/34/YW	PLOT_7/DOWN-TOP/RANGE18_2/5	0.308333
16/1641/SELF/12/YW	19/39/OP/23/YW_2/2	0.308197
9/1976/2245/22/YW	18/1056/3cam/17/YW	0.30819
15/8/2352/OP	PLOT18/TOP-DOWN/RANGE18_3/5	0.308183
3/2213/48/25/Y_1/9	4/2195/48/21/YW_1/3	0.308152
8/4/110/384/OP/YW_2/4	13/3/2007/9/YW	0.308075
14/687/SELF/36/YW	18/1056/3cam/17/YW	0.308065
PLOT5/DOWN-TOP/RANGE18	11/2357/364/14/YW	0.308059
3/130/OP/24/YW	PLOT6/TOP-DOWN/RANGE18	0.308026
6/1/8/9cam/SELF.R	18/1056/3cam/17/YW	0.307995
PLOT21/DOWN-TOP/RANGE18	7/2060/669/15/Y	0.307987
PLOT18/TOP-DOWN/RANGE18_3/5	18/1056/3cam/17/YW	0.307987
23/1648/2330/30/Y	11/2357/364/14/YW	0.307947
11/1/14/14OP/Y	14/687/SELF/36/YW	0.307943
4/2195/48/21/YW_3/3	KF_Male	0.307903
9/1976/2245/22/YW	PLOT2/TOP-DOWN/RANGE18_5/5	0.307613
19/39/OP/23/YW_2/2	4/2195/48/21/YW_1/3	0.307609
18/1056/3cam/17/YW	20/2037/515/20/Y_3/7	0.307569
20/481/OP/24/Y	PLOT6/TOP-DOWN/RANGE18	0.307568
23/2091/492/34/Y_2/3	11/2357/364/14/YW	0.307525
11/2357/364/14/YW	18/40/OP/23/YW	0.307522
3/484/OP/23/Y	KF_Male	0.30745
18/1056/3cam/17/YW	4/2112/69322/YW_1/5	0.307403
9/1976/2245/22/YW	20/2037/515/20/Y_4/7	0.307355
9/468/OP/9/Y	11/2357/364/14/YW	0.307355
12/189/527/17/Y_3/5	19/39/OP/23/YW_2/2	0.307325
7/466/OP/9/Y	19/8/450/OP	0.307292
17/2047/511/10/Y_1/2	PLOT6/TOP-DOWN/RANGE18	0.30719
11/2/1348/448/371/R_2/6	14/687/SELF/36/YW	0.30719
12/189/527/17/Y_3/5	PLOT15/TOP-DOWN/RANGE18	0.307151
13/3/2007/9/YW	7/2060/669/15/Y	0.307135
14/740/OP/25/Y_3/4	16/2405/2408/24/YW	0.307065
14/740/OP/25/Y	18/1056/3cam/17/YW	0.307008
3/2213/48/25/Y_1/9	1/104/426/13/YW_3/3	0.306991
14/687/SELF/36/YW	20/2037/515/20/Y_3/7	0.306989
17/1645/OP/21/Y	14/687/SELF/36/YW	0.306941
19/534/OP/31/YW	13/3/2007/9/YW	0.306881
11/2357/364/14/YW	20/2037/515/20/Y_4/7	0.306855
20/1704/SELF/12/W	3/2213/48/25/Y_1/9	0.306769
8/2/1355/479/2330/YW_2/2	9/1976/2245/22/YW	0.306745
PLOT_7/DOWN-TOP/RANGE18_2/5	7/2060/669/15/Y	0.306742
PLOT14/RANGE32	4/2195/48/21/YW_1/3	0.306732
20/733/655/34/YW	11/2357/364/14/YW	0.306681
18/2262/2286/16/YW	18/1056/3cam/17/YW	0.30666
5/3/238/566/SELF/Y	11/2374/1909/23/YW_1/6	0.306645
16/647/OP/27/YW_4/7	5/2248/2348/17/YB_3/3	0.306561
22/717/OP/36/Y	14/687/SELF/36/YW	0.306538
13/2088/OP/28/YW	1/104/426/13/YW_3/3	0.306535
7/466/OP/9/Y	4/2195/48/21/YW_3/3	0.306535
14/687/SELF/36/YW	11/2098/OP/27/YW	0.306505
14/687/SELF/36/YW	KF_Male	0.306486
23/1648/2330/30/Y	14/687/SELF/36/YW	0.306469
13/2088/OP/28/YW	4/2195/48/21/YW_1/3	0.306452
PLOT2/TOP-DOWN/RANGE18_3/5	19/39/OP/23/YW_2/2	0.306416
16/2405/2408/24/YW	5/2248/2348/17/YB_3/3	0.306416
5/3/238/566/SELF/Y	11/2022/488/22/Y	0.306399
14/687/SELF/36/YW	PLOT_7/DOWN-TOP/RANGE18_2/5	0.306381
18/3/221/544/OP/YW_1/5	PLOT18/TOP-DOWN/RANGE18_3/5	0.306291
14/740/OP/25/Y_3/4	8/4/110/384/OP/YW_2/4	0.306277
5/2248/2348/17/YB	18/40/OP/23/YW	0.306243
11/2374/1909/23/YW_1/6	7/2060/669/15/Y	0.306236
20/720/OP/25/Y	7/2060/669/15/Y	0.306236
23/868/2290/27/Y	6/1871/OP/20/W	0.306189
3/484/OP/23/Y	11/2357/364/14/YW	0.306186
19/1070/11cam/17/YB	18/1056/3cam/17/YW	0.306177
14/687/SELF/36/YW	10/1/12/10SELF/YW	0.3061
19/39/OP/23/YW_2/2	4/2195/48/21/YW_3/3	0.306067
PLOT18/TOP-DOWN/RANGE18_3/3	19/39/OP/23/YW_2/2	0.306067
14/740/OP/25/Y_3/4	11/2357/364/14/YW	0.306067
8/1910/OP/20/W	PLOT6/TOP-DOWN/RANGE18	0.305978
23/868/2290/27/Y	7/2060/669/15/Y	0.305978
16/2405/2408/24/YW	1/2133/515/22/Y	0.30597
12/189/527/17/Y	18/1056/3cam/17/YW	0.305921
14/687/SELF/36/YW	PLOT18/TOP-DOWN/RANGE18_3/5	0.305857
13/3/2007/9/YW	KF_Male	0.305836
13/2088/OP/28/YW	6/3/237/565/OP/YW	0.305804
23/4/920/2263/OP/YW	4/2195/48/21/YW_1/3	0.305767
12/359/OP/10/YW	18/1056/3cam/17/YW	0.305767
9/628/OP/37/YW	4/2195/48/21/YW_3/3	0.305708
21/2037/501/20/B	PLOT6/TOP-DOWN/RANGE18	0.305648
PLOT14/RANGE32	4/2195/48/21/YW_3/3	0.305646
19/43/262/9/YW	19/39/OP/23/YW_2/2	0.305617
1/104/426/13/YW_3/3	KF_Male	0.305612
20/2028/563/15/YW_2/4	19/39/OP/23/YW_2/2	0.305585
14/687/SELF/36/YW	1/1854/41/30/YW	0.305585
1/104/426/13/YW_3/3	23/2032/428/20/Y_2/5	0.305556
9/628/OP/37/YW	14/687/SELF/36/YW	0.305556
1/488/OP/23/YW	14/687/SELF/36/YW	0.305556
8/2/1355/479/2330/YW_2/2	8/2/1355/479/2330/YW_1/2	0.305526
19/39/OP/23/YW_2/2	4/2195/48/21/YW_2/3	0.305496
16/647/OP/27/YW_2/4	18/1056/3cam/17/YW	0.305496
RANGE32/PLOT10	19/39/OP/23/YW_2/2	0.305495
3/2213/48/25/Y	5/3/238/566/SELF/Y	0.305464
3/2213/48/25/Y_1/9	18/1056/3cam/17/YW	0.305405
7/466/OP/9/Y	11/1/14/14OP/Y	0.30538
5/3/238/566/SELF/Y	19/39/OP/23/YW_2/2	0.305376
14/740/OP/25/Y_3/4	5/3/238/566/SELF/Y	0.305258
19/39/OP/23/YW_2/2	PLOT21/DOWN-TOP/RANGE18	0.305252
11/2357/364/14/YW	16/63/OP/23/YW_1/5	0.305252
18/1056/3cam/17/YW	9/163/OP/10/YW	0.305223
16/647/OP/27/YW_2/4	19/39/OP/23/YW_2/2	0.305223
16/2124/OP/28/YW	8/1910/OP/20/W	0.305216
8/4/110/384/OP/YW	11/2357/364/14/YW	0.305188
5/1/7/6cam/OP/R	11/2357/364/14/YW	0.305188
23/868/2290/27/Y	1/104/426/13/YW_2/3	0.305159
19/39/OP/23/YW_2/2	PLOT4/TOP-DOWN/RANGE18	0.305139
1/104/426/13/YW_2/3	PLOT21/DOWN-TOP/RANGE18	0.305131
15/2059/412/10/YW	18/1056/3cam/17/YW	0.305131
7/466/OP/9/Y	PLOT21/DOWN-TOP/RANGE18	0.30512
PLOT18/TOP-DOWN/RANGE18_3/3	11/2357/364/14/YW	0.305048
8/2/1355/479/2330/YW_1/2	13/3/2007/9/YW	0.305028
8/2/1355/479/2330/YW_1/2	PLOT6/TOP-DOWN/RANGE18	0.304957
5/3/238/566/SELF/Y	11/2374/1909/23/YW_2/6	0.304957
16/2405/2408/24/YW	1/104/426/13/YW_2/3	0.304945
18/1902/2400/27/YW	4/2195/48/21/YW_3/3	0.304939
16/2147/177/26/YW	5/3/238/566/SELF/Y	0.304928
PLOT2/TOP-DOWN/RANGE18_3/5	11/2357/364/14/YW	0.304918
5/442/OP/34/YW_2/6	11/2357/364/14/YW	0.304891
18/1056/3cam/17/YW	20/2037/515/20/Y_2/7	0.304865
20/1704/SELF/12/W	19/39/OP/23/YW_2/2	0.304851
1/2133/515/22/Y	KF_Male	0.304839
16/2405/2408/24/YW	9/1976/2245/22/YW	0.304825
11/85/OP/24/YW	4/2195/48/21/YW_2/3	0.304816
19/8/450/OP	4/2195/48/21/YW_1/3	0.304798
17/1645/OP/21/Y	11/2357/364/14/YW	0.304798
21/147/196/13/YW	18/1056/3cam/17/YW	0.304772
12/189/527/17/Y_3/5	4/2195/48/21/YW_3/3	0.304762
12/359/OP/10/YW	11/2357/364/14/YW	0.304746
8/1910/OP/20/W	18/1056/3cam/17/YW	0.30473
3/2213/48/25/Y_1/9	11/2357/364/14/YW	0.304721
7/466/OP/9/Y	PLOT2/TOP-DOWN/RANGE18_5/5	0.30471
18/1902/2400/27/YW	4/2195/48/21/YW_1/3	0.304656
5/2248/2348/17/YB_3/3	1/2133/515/22/Y	0.304654
13/2153/560/26/YW	14/687/SELF/36/YW	0.304654
2/610/SELF/38/YW	PLOT8/TOP-DOWN/RANGE18	0.304636
11/3/228/551/OP/YW	18/1056/3cam/17/YW	0.304604
2/610/SELF/38/YW	11/2357/364/14/YW	0.30454
20/2037/515/20/Y_3/7	PLOT6/TOP-DOWN/RANGE18	0.304536
23/868/2290/27/Y	PLOT20/RANGE32	0.304536
4/2195/48/21/YW_1/3	23/2032/428/20/Y_2/5	0.304507
19/43/262/9/YW	PLOT6/TOP-DOWN/RANGE18	0.304491
7/466/OP/9/Y	1/104/426/13/YW_2/3	0.304484
18/2262/2286/16/YW	11/2374/1909/23/YW_1/6	0.304469
6/2313/2251/36/BR	14/687/SELF/36/YW	0.304469
5/3/238/566/SELF/Y	8/1910/OP/20/W	0.304394
14/687/SELF/36/YW	4/2195/48/21/YW_3/3	0.304301
20/733/655/34/YW	16/2405/2408/24/YW	0.3043
5/3/238/566/SELF/Y	PLOT18/TOP-DOWN/RANGE18_2/3	0.304278
PLOT20/RANGE32	PLOT21/DOWN-TOP/RANGE18	0.304276
12/189/527/17/Y_3/5	11/2357/364/14/YW	0.304233
19/39/OP/23/YW_2/2	23/2032/428/20/Y_1/5	0.30423
PLOT18/TOP-DOWN/RANGE18_5/5	PLOT6/TOP-DOWN/RANGE18	0.30423
6/2192/2/21/YW	4/2195/48/21/YW_1/3	0.30423
5/3/238/566/SELF/Y	1/2133/515/22/Y	0.30421
15/2059/412/10/YW	16/2405/2408/24/YW	0.304204
15/1913/SELF/19/YW	PLOT6/TOP-DOWN/RANGE18	0.3042
20/2028/563/15/YW_1/4	19/39/OP/23/YW_2/2	0.304185
14/740/OP/25/Y_3/4	PLOT18/TOP-DOWN/RANGE18_3/3	0.304185
9/628/OP/37/YW	4/2195/48/21/YW_1/3	0.30418
20/733/655/34/YW	4/2195/48/21/YW_1/3	0.30418
10/695/OP/35/YW	14/687/SELF/36/YW	0.304153
14/740/OP/25/Y	11/85/OP/24/YW	0.304118
9/1976/2245/22/YW	20/2037/515/20/Y_3/7	0.304113
9/1976/2245/22/YW	10/469/OP/9/YW_1/3	0.304113
13/2153/560/26/YW	16/2405/2408/24/YW	0.304113
8/4/110/384/OP/YW_2/4	PLOT_7/DOWN-TOP/RANGE18_2/5	0.304107
14/687/SELF/36/YW	1/104/426/13/YW_2/3	0.30409
23/2091/492/34/Y_2/3	PLOT6/TOP-DOWN/RANGE18	0.304084
23/868/2290/27/Y	KF_Male	0.304039
14/687/SELF/36/YW	PLOT21/DOWN-TOP/RANGE18	0.304017
23/1648/2330/30/Y	4/2195/48/21/YW_1/3	0.304009
20/1704/SELF/12/W	9/1976/2245/22/YW	0.304009
16/8/2353/SELF	11/2357/364/14/YW	0.304009
15/1913/SELF/19/YW	18/1056/3cam/17/YW	0.304
1/104/426/13/YW_3/3	11/2374/1909/23/YW_1/6	0.303962
13/2153/560/26/YW	3/2213/48/25/Y_1/9	0.303879
2/103/205/12/YW	PLOT6/TOP-DOWN/RANGE18	0.303838
5/477/OP/23/Y	14/687/SELF/36/YW	0.30383
14/687/SELF/36/YW	8/102/OP/24/W_2/4	0.303804
20/481/OP/24/Y	11/2357/364/14/YW	0.303784
12/189/527/17/Y_3/5	KF_Male	0.303763
14/687/SELF/36/YW	23/2032/428/20/Y_2/5	0.303758
9/1976/2245/22/YW	7/2060/669/15/Y	0.303749
16/2405/2408/24/YW	20/720/OP/25/Y	0.303749
5/3/238/566/SELF/Y	PLOT8/TOP-DOWN/RANGE18	0.303723
14/740/OP/25/Y_3/4	PLOT6/TOP-DOWN/RANGE18	0.303688
19/1070/11cam/17/YB	7/2060/669/15/Y	0.303668
6/2192/2/21/YW	13/3/2007/9/YW	0.30365
5/442/OP/34/YW_2/6	PLOT6/TOP-DOWN/RANGE18	0.30363
7/466/OP/9/Y	4/2195/48/21/YW_2/3	0.303627
18/1056/3cam/17/YW	14/2022/488/22/YB	0.303611
7/466/OP/9/Y	PLOT_7/DOWN-TOP/RANGE18_2/5	0.303609
PLOT2/TOP-DOWN/RANGE18_4/5	18/1056/3cam/17/YW	0.303533
14/687/SELF/36/YW	PLOT6/TOP-DOWN/RANGE18	0.303437
11/2022/488/22/Y	KF_Male	0.303414
13/2088/OP/28/YW	13/3/2007/9/YW	0.30339
5/3/238/566/SELF/Y	8/2/1355/479/2330/YW_2/2	0.303383
4/2195/48/21/YW_3/3	11/2022/488/22/Y	0.303377
23/1648/2330/30/Y	19/39/OP/23/YW_2/2	0.303352
5/2248/2348/17/YB_3/3	23/2032/428/20/Y_2/5	0.303323
20/1704/SELF/12/W	8/2/1355/479/2330/YW_1/2	0.303315
PLOT18/TOP-DOWN/RANGE18_4/5	PLOT6/TOP-DOWN/RANGE18	0.303279
4/1/6/4OP/YW	18/1056/3cam/17/YW	0.303209
9/2404/2318/23/Y_2/2	14/687/SELF/36/YW	0.303209
2/1848/2379/30/R	18/1056/3cam/17/YW	0.303145
22/717/OP/36/Y	18/1056/3cam/17/YW	0.303145
11/2357/364/14/YW	18/40/OP/23/YW_3/10	0.303097
16/647/OP/27/YW_4/7	11/2357/364/14/YW	0.303097
16/1506/24/30/WY_2/6	PLOT6/TOP-DOWN/RANGE18	0.30303
5/2248/2348/17/YB	4/2195/48/21/YW_1/3	0.302982
8/1910/OP/20/W	1/104/426/13/YW_2/3	0.30298
6/3/237/565/OP/YW	20/7/815/2164/OP/YW_1/3	0.302948
6/1822/2391/30/YB	13/3/2007/9/YW	0.302945
22/2321/48L/14/YW	19/39/OP/23/YW_2/2	0.302928
16/63/OP/23/YW_5/5	19/39/OP/23/YW_2/2	0.302916
5/2248/2348/17/YB	18/1056/3cam/17/YW	0.302869
6/3/237/565/OP/YW	18/2262/2286/16/YW	0.302863
14/740/OP/25/Y_3/4	18/1056/3cam/17/YW	0.302817
19/723/SELF/25/Y	11/2357/364/14/YW	0.302747
7/466/OP/9/Y	4/2195/48/21/YW_1/3	0.302714
15/2059/412/10/YW	5/2248/2348/17/YB_3/3	0.302706
23/868/2290/27/Y	11/2357/364/14/YW	0.302703
21/2/257/602/OP/YW	5/3/238/566/SELF/Y	0.302676
14/687/SELF/36/YW	3/2213/48/25/Y_1/9	0.302674
9/2149/615/25/Y	1/2133/515/22/Y	0.302646
10/7/886/2186/OP/W	23/2032/428/20/Y_1/5	0.302632
3/2213/48/25/Y_1/9	21/2037/501/20/B_1/3	0.302632
15/2059/412/10/YW	6/2192/2/21/YW	0.302617
16/2405/2408/24/YW	6/1871/OP/20/W	0.302603
PLOT5/DOWN-TOP/RANGE18	4/2195/48/21/YW_1/3	0.302561
6/2192/2/21/YW	5/2248/2348/17/YB_3/3	0.302558
18/1647/SELF/12/B	11/2357/364/14/YW	0.302548
18/974/OP/24/Y	18/1056/3cam/17/YW	0.30253
20/733/655/34/YW	1/104/426/13/YW_2/3	0.30253
20/7/815/2164/OP/YW_3/3	11/2357/364/14/YW	0.302516
16/2405/2408/24/YW	12/189/527/17/Y_3/5	0.302463
23/868/2290/27/Y	5/3/238/566/SELF/Y	0.302449
14/687/SELF/36/YW	13/3/2007/9/YW	0.302428
8/630/OP/37/YW	11/2357/364/14/YW	0.302389
5/2248/2348/17/YB	5/2248/2348/17/YB_3/3	0.302376
2/1848/2379/30/R	19/39/OP/23/YW_2/2	0.3023
21/2009/OP/25/Y	18/1056/3cam/17/YW	0.302289
18/1056/3cam/17/YW	7/2060/669/15/Y	0.302275
2016/897/2208/OP	5/3/238/566/SELF/Y	0.302275
1/1854/41/30/YW	PLOT6/TOP-DOWN/RANGE18	0.302251
6/1871/OP/20/W	11/2357/364/14/YW	0.302239
16/647/OP/27/YW_4/7	9/1976/2245/22/YW	0.302235
9/1976/2245/22/YW	20/2037/515/20/Y_1/7	0.302198
19/39/OP/23/YW_2/2	18/1056/3cam/17/YW	0.302174
9/2149/615/25/Y	9/1976/2245/22/YW	0.302174
3/2213/48/25/Y_1/9	7/2060/669/15/Y	0.302174
2/610/SELF/38/YW	PLOT18/TOP-DOWN/RANGE18_3/5	0.30213
17/2047/511/10/Y_1/2	19/39/OP/23/YW_2/2	0.302083
19/8/450/OP	20/2037/515/20/Y_4/7	0.302083
8/2/1355/479/2330/YW_1/2	18/1056/3cam/17/YW	0.302061
22/717/OP/36/Y	1/104/426/13/YW_2/3	0.302061
1/104/426/13/YW_3/3	18/1056/3cam/17/YW	0.30202
15/8/2352/OP	19/8/450/OP	0.302006
PLOT_7/DOWN-TOP/RANGE18_2/5	PLOT8/TOP-DOWN/RANGE18	0.301991
14/7/88/2175/SELF/YW	PLOT6/TOP-DOWN/RANGE18	0.301991
15/1913/SELF/19/YW_2/6	4/2195/48/21/YW_1/3	0.30198
12/189/527/17/Y	PLOT6/TOP-DOWN/RANGE18	0.301959
16/2405/2408/24/YW	19/1629/2319/30/Y	0.301948
14/740/OP/25/Y_3/4	19/8/450/OP	0.301948
PLOT20/RANGE32	5/2248/2348/17/YB_3/3	0.301897
18/1056/3cam/17/YW	20/2037/515/20/Y_4/7	0.301866
7/1082/504/33/B	20/720/OP/25/Y	0.301866
1/104/426/13/YW_2/3	19/39/OP/23/YW_2/2	0.301846
3/2213/48/25/Y_1/9	1/104/426/13/YW_2/3	0.301846
PLOT20/RANGE32	14/687/SELF/36/YW	0.301846
11/2357/364/14/YW	12/1980/OP/20/YW_2/7	0.301836
4/1/6/4OP/YW	19/39/OP/23/YW_2/2	0.301826
2016/897/2208/OP	3/484/OP/23/Y	0.301769
2/103/205/12/YW	13/3/2007/9/YW	0.301762
8/1910/OP/20/W	1/104/426/13/YW_3/3	0.30176
19/8/450/OP	23/2032/428/20/Y_3/5	0.301751
7/1082/504/33/B	4/2195/48/21/YW_1/3	0.301733
23/1648/2330/30/Y	KF_Male	0.301685
6/3/237/565/OP/YW	3/484/OP/23/Y	0.30167
19/39/OP/23/YW_2/2	PLOT15/TOP-DOWN/RANGE18	0.301648
22/1629/2406/30/YW	18/1056/3cam/17/YW	0.301644
5/3/238/566/SELF/Y	5/2248/2348/17/YB_3/3	0.301639
20/360/OP/10/YW	19/39/OP/23/YW_2/2	0.30163
9/1976/2245/22/YW	1/104/426/13/YW_3/3	0.301628
6/1871/OP/20/W	19/39/OP/23/YW_2/2	0.301613
20/2028/563/15/YW_1/4	18/1056/3cam/17/YW	0.301604
23/497/OP/24/YW	1/104/426/13/YW_3/3	0.301579
17/529/OP/31/YW	4/2195/48/21/YW_1/3	0.30157
15/2066/OP/28/YW	18/1056/3cam/17/YW	0.301518
PLOT18/TOP-DOWN/RANGE18_3/3	18/1056/3cam/17/YW	0.301502
14/687/SELF/36/YW	6/1871/OP/20/W	0.301494
11/2/1348/448/371/R_3/6	18/1056/3cam/17/YW	0.301486
19/39/OP/23/YW_2/2	23/2032/428/20/Y_3/5	0.301448
21/2037/501/20/B_1/3	PLOT6/TOP-DOWN/RANGE18	0.301438
19/43/262/9/YW	11/2357/364/14/YW	0.301422
PLOT18/TOP-DOWN/RANGE18_3/5	7/2060/669/15/Y	0.301422
18/1056/3cam/17/YW	11/2374/1909/23/YW_2/6	0.301415
14/687/SELF/36/YW	20/360/OP/10/YW	0.301415
20/2028/563/15/YW_1/4	PLOT6/TOP-DOWN/RANGE18	0.301384
7/466/OP/9/Y	6/3/237/565/OP/YW	0.301384
11/2/1348/448/371/R_3/6	11/2357/364/14/YW	0.301377
7/466/OP/9/Y	5/3/238/566/SELF/Y	0.301335
9/1776/2172/29/YW	KF_Male	0.301332
9/2404/2318/23/Y_2/2	20/1704/SELF/12/W	0.301317
19/39/OP/23/YW_2/2	PLOT8/TOP-DOWN/RANGE18	0.30131
20/1704/SELF/12/W	18/1056/3cam/17/YW	0.30131
22/2132/691/19/Y	19/39/OP/23/YW_2/2	0.30131
PLOT20/RANGE32	PLOT6/TOP-DOWN/RANGE18	0.301303
23/4/920/2263/OP/YW_2/5	5/3/238/566/SELF/Y	0.301296
5/442/OP/34/YW	18/1056/3cam/17/YW	0.301275
23/2032/428/20/Y_2/5	PLOT6/TOP-DOWN/RANGE18	0.301249
8/1910/OP/20/W	5/2248/2348/17/YB_3/3	0.301225
3/2213/48/25/Y	18/1056/3cam/17/YW	0.301211
18/2262/2286/16/YW	19/39/OP/23/YW_2/2	0.301192
8/2/1355/479/2330/YW_2/2	11/2357/364/14/YW	0.301167
9/2082/OP/27/YW	18/1056/3cam/17/YW	0.301136
16/2147/177/26/YW	14/687/SELF/36/YW	0.301131
14/687/SELF/36/YW	22/2321/48L/14/YW	0.301124
9/1976/2245/22/YW	21/2037/501/20/B	0.301111
18/1056/3cam/17/YW	PLOT_7/DOWN-TOP/RANGE18_2/5	0.301093
5/3/238/566/SELF/Y	18/3/221/544/OP/YW_1/5	0.301087
20/481/OP/24/Y	14/687/SELF/36/YW	0.301087
14/687/SELF/36/YW	16/1506/24/30/WY_2/6	0.301075
19/1070/11cam/17/YB	11/2357/364/14/YW	0.30107
19/1629/2319/30/Y	18/1056/3cam/17/YW	0.301064
5/477/OP/23/Y	PLOT6/TOP-DOWN/RANGE18	0.301047
6/191/OP/1/YW	11/2357/364/14/YW	0.301015
20/720/OP/25/Y	5/2248/2348/17/YB_3/3	0.301009
9/1976/2245/22/YW	PLOT2/TOP-DOWN/RANGE18_2/5	0.300992
8/630/OP/37/YW	19/39/OP/23/YW_2/2	0.300987
15/1/19/29SELF/W	18/1056/3cam/17/YW	0.300981
23/868/2290/27/Y	4/2195/48/21/YW_1/3	0.300976
6/191/OP/1/YW	18/1056/3cam/17/YW	0.300926
2/610/SELF/38/YW	20/720/OP/25/Y	0.30091
8/1088/2300/19/R	11/2357/364/14/YW	0.300905
6/1/8/9cam/SELF.R	14/687/SELF/36/YW	0.300895
18/3/221/544/OP/YW_2/5	8/4/110/384/OP/YW_2/4	0.30088
19/39/OP/23/YW_2/2	14/2022/488/22/YB	0.300875
8/630/OP/37/YW	7/2060/669/15/Y	0.30087
4/2195/48/21/YW_1/3	23/2032/428/20/Y_1/5	0.300866
12/189/527/17/Y	1/104/426/13/YW_3/3	0.30083
PLOT18/TOP-DOWN/RANGE18_3/5	KF_Male	0.300777
17/1645/OP/21/Y	7/2060/669/15/Y	0.300768
18/1056/3cam/17/YW	4/2112/69322/YW_2/5	0.30076
2016/897/2208/OP	14/687/SELF/36/YW	0.300756
20/720/OP/25/Y	PLOT18/TOP-DOWN/RANGE18_3/5	0.300672
6/2192/2/21/YW	KF_Male	0.300657
5/3/238/566/SELF/Y	19/723/SELF/25/Y	0.300657
16/2405/2408/24/YW	20/2037/515/20/Y_2/7	0.300657
16/1641/SELF/12/YW	16/2405/2408/24/YW	0.300657
19/1629/2319/30/Y	1/104/426/13/YW_2/3	0.300647
19/1629/2319/30/Y	19/39/OP/23/YW_2/2	0.300643
8/2/1355/479/2330/YW_2/2	14/687/SELF/36/YW	0.300636
14/687/SELF/36/YW	5/2248/2348/17/YB	0.30063
22/2321/48L/14/YW	PLOT6/TOP-DOWN/RANGE18	0.300559
20/733/655/34/YW	20/720/OP/25/Y	0.300556
23/868/2290/27/Y	19/39/OP/23/YW_2/2	0.300546
8/2/1355/479/2330/YW_1/2	19/8/450/OP	0.300544
18/2262/2286/16/YW	4/2195/48/21/YW_1/3	0.300541
4/2195/48/21/YW_3/3	23/2032/428/20/Y_2/5	0.300521
11/85/OP/24/YW	19/39/OP/23/YW_2/2	0.300513
6/718/2335/33/Y	11/2357/364/14/YW	0.300448
13/2088/OP/28/YW	1/104/426/13/YW_2/3	0.300446
14/740/OP/25/Y	14/687/SELF/36/YW	0.300443
PLOT18/TOP-DOWN/RANGE18_4/5	4/2195/48/21/YW_2/3	0.300439
18/2150/OP/28/YW	19/39/OP/23/YW_2/2	0.300436
16/647/OP/27/YW_4/7	5/3/238/566/SELF/Y	0.300434
6/2192/2/21/YW	4/2195/48/21/YW_2/3	0.300432
5/3/238/566/SELF/Y	PLOT18/TOP-DOWN/RANGE18_3/3	0.300425
13/2153/560/26/YW	11/85/OP/24/YW	0.300412
20/2037/515/20/Y_4/7	KF_Male	0.30033
14/687/SELF/36/YW	20/2037/515/20/Y_1/7	0.300328
5/3/238/566/SELF/Y	PLOT_7/DOWN-TOP/RANGE18	0.300328
19/534/OP/31/YW	16/2405/2408/24/YW	0.300328
20/2037/515/20/Y_2/7	PLOT6/TOP-DOWN/RANGE18	0.300326
13/3/2007/9/YW	1/2133/515/22/Y	0.300326
23/868/2290/27/Y	4/2195/48/21/YW_2/3	0.300326
8/4/110/384/OP/YW_2/4	4/2195/48/21/YW_2/3	0.300325
16/2405/2408/24/YW	7/222/L3/31/YW	0.300325
PLOT8/TOP-DOWN/RANGE18	PLOT6/TOP-DOWN/RANGE18	0.300321
6/191/OP/1/YW	4/2195/48/21/YW_1/3	0.30031
18/1902/2400/27/YW	11/2357/364/14/YW	0.300302
11/2/1348/448/371/R_2/6	KF_Male	0.300222
6/1822/2391/30/YB	9/1976/2245/22/YW	0.300221
20/2037/515/20/Y_4/7	23/2032/428/20/Y_1/5	0.300218
18/1056/3cam/17/YW	PLOT4/TOP-DOWN/RANGE18	0.300216
14/687/SELF/36/YW	20/2037/515/20/Y_2/7	0.300216
18/1647/SELF/12/B	4/2195/48/21/YW_1/3	0.300214
18/1902/2400/27/YW	13/3/2007/9/YW	0.300208
9/2082/OP/27/YW	11/2357/364/14/YW	0.300206
8/4/110/384/OP/YW	18/1056/3cam/17/YW	0.300203
16/8/2353/SELF	8/1910/OP/20/W	0.300114
8/4/110/384/OP/YW_2/4	20/2037/515/20/Y_2/7	0.300108
13/2153/560/26/YW	19/39/OP/23/YW_2/2	0.300108
10/2087/OP/27/YW	11/2357/364/14/YW	0.300107
6/3/237/565/OP/YW	PLOT2/TOP-DOWN/RANGE18_5/5	0.300105
11/2357/364/14/YW	23/2032/428/20/Y_2/5	0.300104
10/469/OP/9/YW_1/3	PLOT6/TOP-DOWN/RANGE18	0.3
14/687/SELF/36/YW	23/2032/428/20/Y_1/5	0.3
3/130/OP/24/YW	13/3/2007/9/YW	0.3
18/1902/2400/27/YW	19/39/OP/23/YW_2/2	0.299899
20/2028/563/15/YW_1/4	PLOT8/TOP-DOWN/RANGE18	0.299893
12/189/527/17/Y_3/5	PLOT2/TOP-DOWN/RANGE18_3/5	0.299893
5/3/238/566/SELF/Y	12/189/527/17/Y	0.299892
11/2357/364/14/YW	4/2112/69322/YW	0.29989
9/1976/2245/22/YW	5/2248/2348/17/YB_3/3	0.29989
17/529/OP/31/YW	11/2357/364/14/YW	0.299888
8/1910/OP/20/W	11/2374/1909/23/YW_1/6	0.299887
1/104/426/13/YW_3/3	11/2357/364/14/YW	0.299797
1/104/426/13/YW_3/3	PLOT_7/DOWN-TOP/RANGE18_2/5	0.299793
5/3/238/566/SELF/Y	11/2357/364/14/YW	0.299788
9/2404/2318/23/Y_2/2	15/2181/2/22/Y_1/4	0.299788
15/2059/412/10/YW	7/2060/669/15/Y	0.299782
20/481/OP/24/Y	8/4/110/384/OP/YW_2/4	0.299781
16/63/OP/23/YW_4/5	19/39/OP/23/YW_2/2	0.299779
18/2150/OP/28/YW_2/6	19/39/OP/23/YW_2/2	0.299779
15/1913/SELF/19/YW	3/130/OP/24/YW	0.29977
7/466/OP/9/Y	PLOT6/TOP-DOWN/RANGE18	0.299689
6/191/OP/1/YW	5/2248/2348/17/YB_3/3	0.299688
11/2357/364/14/YW	PLOT17/DOWN-TOP/RANGE18_2/3	0.299686
20/2028/563/15/YW_1/4	11/2357/364/14/YW	0.299679
20/733/655/34/YW	9/2149/615/25/Y	0.299676
12/2cam/2221/9/WY	PLOT6/TOP-DOWN/RANGE18	0.299674
16/2405/2408/24/YW	KF_Male	0.299671
16/63/OP/23/YW_5/5	11/2357/364/14/YW	0.299574
14/687/SELF/36/YW	PLOT18/TOP-DOWN/RANGE18_2/3	0.299569
19/723/SELF/25/Y	14/687/SELF/36/YW	0.299564
PLOT2/TOP-DOWN/RANGE18_3/5	18/1056/3cam/17/YW	0.299562
3/2213/48/25/Y	11/2357/364/14/YW	0.299559
20/2028/563/15/YW_1/4	5/2248/2348/17/YB	0.299479
5/2248/2348/17/YB	4/2195/48/21/YW_3/3	0.299471
7/466/OP/9/Y	5/2248/2348/17/YB_3/3	0.299468
6/174/533/34/YW	11/2357/364/14/YW	0.299462
18/1056/3cam/17/YW	PLOT6/TOP-DOWN/RANGE18	0.299459
8/630/OP/37/YW	18/1056/3cam/17/YW	0.299457
15/2059/412/10/YW	14/687/SELF/36/YW	0.299454
3/2213/48/25/Y	9/1976/2245/22/YW	0.299447
16/2405/2408/24/YW	6/3/237/565/OP/YW	0.299447
15/1913/SELF/19/YW	PLOT8/TOP-DOWN/RANGE18	0.299429
14/687/SELF/36/YW	20/2028/563/15/YW_2/4	0.299363
8/2/1355/479/2330/YW_1/2	14/687/SELF/36/YW	0.299356
PLOT8/TOP-DOWN/RANGE18	4/2195/48/21/YW_3/3	0.299349
14/7/88/2175/SELF/YW	18/1056/3cam/17/YW	0.299339
10/1/12/10SELF/YW	9/1976/2245/22/YW	0.299335
19/39/OP/23/YW_2/2	PLOT_7/DOWN-TOP/RANGE18_2/5	0.299331
PLOT18/TOP-DOWN/RANGE18_3/5	13/3/2007/9/YW	0.299327
8/4/110/384/OP/YW	19/39/OP/23/YW_2/2	0.299285
1/104/426/13/YW_2/3	23/2032/428/20/Y_2/5	0.299262
23/4/920/2263/OP/YW	18/1056/3cam/17/YW	0.299238
11/2374/1909/23/YW_2/6	PLOT6/TOP-DOWN/RANGE18	0.299234
23/1648/2330/30/Y	PLOT6/TOP-DOWN/RANGE18	0.299221
15/1913/SELF/19/YW	5/3/238/566/SELF/Y	0.299217
19/39/OP/23/YW_2/2	20/44/48/9/Y	0.29918
6/191/OP/1/YW	4/2195/48/21/YW_3/3	0.29918
11/2357/364/14/YW	7/2215/202/17/YW	0.299141
3/2213/48/25/Y_1/9	17/2047/511/10/Y_1/2	0.299131
4/2195/48/21/YW_1/3	11/2022/488/22/Y	0.299127
18/3/221/544/OP/YW_1/5	18/1056/3cam/17/YW	0.299122
1/2402/OP/36/YW	9/1976/2245/22/YW	0.299122
8/4/110/384/OP/YW_2/4	11/2374/1909/23/YW_1/6	0.299112
16/647/OP/27/YW_4/7	6/2192/2/21/YW	0.299112
15/2181/2/22/Y	18/1056/3cam/17/YW	0.299102
5/477/OP/23/Y	11/2357/364/14/YW	0.29907
7/466/OP/9/Y	7/2060/669/15/Y	0.299056
16/2405/2408/24/YW	15/2181/2/22/Y_1/4	0.29903
23/868/2290/27/Y	4/2195/48/21/YW_3/3	0.29903
9/1976/2245/22/YW	PLOT21/DOWN-TOP/RANGE18	0.299014
21/2037/501/20/B_1/3	11/2357/364/14/YW	0.299009
8/102/OP/24/W_2/4	PLOT6/TOP-DOWN/RANGE18	0.299009
6/3/237/565/OP/YW	19/39/OP/23/YW_2/2	0.299009
11/1/14/14OP/Y	6/2192/2/21/YW	0.299003
14/687/SELF/36/YW	1/104/426/13/YW_3/3	0.29899
20/1704/SELF/12/W	6/1/8/9cam/SELF.R	0.298975
20/7/815/2164/OP/YW_1/3	11/2357/364/14/YW	0.29893
8/2/1355/479/2330/YW_1/2	11/2357/364/14/YW	0.298919
18/3/221/544/OP/YW_2/5	9/1976/2245/22/YW	0.298901
9/628/OP/37/YW	19/39/OP/23/YW_2/2	0.298901
4/2195/48/21/YW_1/3	PLOT15/TOP-DOWN/RANGE18	0.298895
11/85/OP/24/YW	3/2213/48/25/Y_1/9	0.29888
2/610/SELF/38/YW	1/2402/OP/36/YW	0.298876
6/3/237/565/OP/YW	15/2181/2/22/Y	0.29887
20/2028/563/15/YW_2/4	1/104/426/13/YW_2/3	0.298826
20/7/815/2164/OP/YW_1/3	18/1056/3cam/17/YW	0.298826
11/2357/364/14/YW	4/2195/48/21/YW_2/3	0.298813
12/189/527/17/Y_3/5	5/2248/2348/17/YB_3/3	0.298813
20/2028/563/15/YW_2/4	PLOT6/TOP-DOWN/RANGE18	0.298813
6/2192/2/21/YW	PLOT8/TOP-DOWN/RANGE18	0.298807
23/868/2290/27/Y	18/1056/3cam/17/YW	0.298807
12/1566/180/29/YW	KF_Male	0.2988
20/733/655/34/YW	PLOT21/DOWN-TOP/RANGE18	0.298787
17/529/OP/31/YW	5/3/238/566/SELF/Y	0.298781
9/702/299/19/R	11/2357/364/14/YW	0.298774
20/720/OP/25/Y	PLOT2/TOP-DOWN/RANGE18_5/5	0.298749
RANGE32/PLOT10	5/3/238/566/SELF/Y	0.298715
7/222/L3/31/YW	9/1976/2245/22/YW	0.298708
5/3/238/566/SELF/Y	20/720/OP/25/Y	0.298701
15/2066/OP/28/YW	PLOT6/TOP-DOWN/RANGE18	0.298701
19/534/OP/31/YW	PLOT8/TOP-DOWN/RANGE18	0.298701
22/717/OP/36/Y	11/2357/364/14/YW	0.298694
PLOT8/TOP-DOWN/RANGE18	KF_Male	0.298687
6/1822/2391/30/YB	18/1056/3cam/17/YW	0.298687
20/8/451/OP	19/39/OP/23/YW_2/2	0.29868
15/1913/SELF/19/YW_2/6	19/39/OP/23/YW_2/2	0.29868
PLOT_7/DOWN-TOP/RANGE18_2/5	KF_Male	0.298665
PLOT5/DOWN-TOP/RANGE18	4/2195/48/21/YW_3/3	0.298626
16/63/OP/23/YW_5/5	PLOT6/TOP-DOWN/RANGE18	0.298596
20/2028/563/15/YW_1/4	PLOT18/TOP-DOWN/RANGE18_3/5	0.298596
8/4/110/384/OP/YW_2/4	1/104/426/13/YW_2/3	0.298588
20/720/OP/25/Y	20/2028/563/15/YW_2/4	0.298581
18/3/221/544/OP/YW_1/5	PLOT21/DOWN-TOP/RANGE18	0.298565
23/868/2290/27/Y	4/1897/2391/28/Y	0.298554
16/647/OP/27/YW_4/7	18/1902/2400/27/YW	0.298546
8/4/110/384/OP/YW	13/3/2007/9/YW	0.298531
5/3/238/566/SELF/Y	20/2028/563/15/YW_1/4	0.298523
20/2028/563/15/YW_2/4	7/2060/669/15/Y	0.298499
9/2404/2318/23/Y_2/2	9/2149/615/25/Y	0.298499
19/39/OP/23/YW_2/2	4/1803/OP/20/YW	0.298441
6/3/237/565/OP/YW	12/189/527/17/Y	0.298441
20/720/OP/25/Y	PLOT_7/DOWN-TOP/RANGE18_2/5	0.298432
8/4/110/384/OP/YW	11/2374/1909/23/YW_1/6	0.298421
8/2/1355/479/2330/YW_1/2	1/2133/515/22/Y	0.298396
23/868/2290/27/Y	21/1636/2406/YW_1/7	0.298387
18/1902/2400/27/YW	PLOT6/TOP-DOWN/RANGE18	0.298379
22/1629/2406/30/YW	PLOT6/TOP-DOWN/RANGE18	0.298371
23/2091/492/34/Y_2/3	18/1056/3cam/17/YW	0.298352
9/1976/2245/22/YW	PLOT2/TOP-DOWN/RANGE18_3/5	0.298343
2/2018/OP/26/Y	11/2357/364/14/YW	0.298343
7/2060/669/15/Y	14/2022/488/22/YB	0.298333
9/702/299/19/R	18/1056/3cam/17/YW	0.298324
15/2181/2/22/Y	PLOT6/TOP-DOWN/RANGE18	0.298315
23/868/2290/27/Y	22/2321/48L/14/YW	0.298305
11/2357/364/14/YW	9/1976/2245/22/YW_2/2	0.298301
10/2087/OP/27/YW	19/39/OP/23/YW_2/2	0.298292
19/8/450/OP	7/2060/669/15/Y	0.298255
13/2088/OP/28/YW	9/1976/2245/22/YW	0.298236
PLOT20/RANGE32	16/2405/2408/24/YW	0.298236
23/868/2290/27/Y	5/1900/L2/28/YW	0.298236
PLOT8/TOP-DOWN/RANGE18	23/2032/428/20/Y_3/5	0.298156
5/442/OP/34/YW_3/6	14/687/SELF/36/YW	0.29814
20/1704/SELF/12/W	14/687/SELF/36/YW	0.29814
4/1897/2391/28/Y	18/1056/3cam/17/YW	0.298137
8/1910/OP/20/W	4/2195/48/21/YW_1/3	0.29813
16/2405/2408/24/YW	20/2037/515/20/Y_1/7	0.298119
20/44/48/9/Y	4/2195/48/21/YW_1/3	0.298057
19/39/OP/23/YW_2/2	12/1980/OP/20/YW_2/7	0.298046
19/8/450/OP	9/1976/2245/22/YW	0.298035
16/647/OP/27/YW_4/7	20/7/815/2164/OP/YW_2/3	0.298017
2/610/SELF/38/YW	7/222/L3/31/YW	0.298002
2/610/SELF/38/YW	8/630/OP/37/YW	0.297991
6/718/2335/33/Y	PLOT6/TOP-DOWN/RANGE18	0.297991
14/740/OP/25/Y	7/2060/669/15/Y	0.297991
23/868/2290/27/Y	1/104/426/13/YW_3/3	0.29797
11/85/OP/24/YW	11/2357/364/14/YW	0.297959
14/687/SELF/36/YW	19/8/450/OP	0.297953
14/740/OP/25/Y_3/4	23/868/2290/27/Y	0.297953
13/2088/OP/28/YW	6/1/8/9cam/SELF.R	0.297945
6/2192/2/21/YW	19/39/OP/23/YW_2/2	0.297942
PLOT18/TOP-DOWN/RANGE18_3/5	1/104/426/13/YW_3/3	0.297938
16/647/OP/27/YW_2/4	KF_Male	0.297919
16/647/OP/27/YW_4/7	8/4/110/384/OP/YW	0.297917
23/868/2290/27/Y	5/2248/2348/17/YB	0.297895
PLOT_7/DOWN-TOP/RANGE18_2/5	23/2032/428/20/Y_2/5	0.297872
11/2357/364/14/YW	20/2037/515/20/Y_3/7	0.297872
1/104/426/13/YW_3/3	23/2032/428/20/Y_1/5	0.297872
20/7/815/2164/OP/YW_2/3	9/1976/2245/22/YW	0.297851
7/222/L3/31/YW	14/687/SELF/36/YW	0.297849
10/7/886/2186/OP/W	18/1056/3cam/17/YW	0.297838
16/2405/2408/24/YW	1/1854/41/30/YW	0.297838
2/103/205/12/YW	12/189/527/17/Y_3/5	0.297806
20/2332/736/YW	18/1056/3cam/17/YW	0.297802
20/1704/SELF/12/W	4/2195/48/21/YW_1/3	0.29779
5/442/OP/34/YW	14/687/SELF/36/YW	0.297782
5/1/7/6cam/OP/R	PLOT6/TOP-DOWN/RANGE18	0.297778
17/2047/511/10/Y_2/2	11/2357/364/14/YW	0.297765
20/2332/736/YW	13/3/2007/9/YW	0.297753
5/3/238/566/SELF/Y	10/7/886/2186/OP/W	0.297735
PLOT2/TOP-DOWN/RANGE18_5/5	PLOT8/TOP-DOWN/RANGE18	0.29773
12/189/527/17/Y_3/5	1/2133/515/22/Y	0.297706
19/39/OP/23/YW_2/2	11/2022/488/22/Y	0.297697
10/695/OP/35/YW	5/3/238/566/SELF/Y	0.297697
18/1056/3cam/17/YW	18/40/OP/23/YW	0.297685
PLOT20/RANGE32	PLOT15/TOP-DOWN/RANGE18	0.297685
11/1/14/14OP/Y	18/3/221/544/OP/YW_1/5	0.297646
9/2149/615/25/Y	18/1056/3cam/17/YW	0.297645
6/3/237/565/OP/YW	12/189/527/17/Y_3/5	0.297632
11/2357/364/14/YW	4/2112/69322/YW_2/5	0.297619
PLOT2/TOP-DOWN/RANGE18_2/5	4/2195/48/21/YW_3/3	0.297606
19/43/262/9/YW	PLOT8/TOP-DOWN/RANGE18	0.297593
22/717/OP/36/Y	PLOT_7/DOWN-TOP/RANGE18_2/5	0.29758
18/2150/OP/28/YW_2/6	18/1056/3cam/17/YW	0.29758
6/3/237/565/OP/YW	4/2195/48/21/YW_1/3	0.297566
18/1056/3cam/17/YW	1/2133/515/22/Y	0.297556
5/3/238/566/SELF/Y	4/2195/48/21/YW_2/3	0.297556
6/2192/2/21/YW	11/2374/1909/23/YW_1/6	0.297553
20/7/815/2164/OP/YW_2/3	4/2195/48/21/YW_1/3	0.297533
7/466/OP/9/Y	14/687/SELF/36/YW	0.297521
PLOT2/TOP-DOWN/RANGE18_5/5	14/2022/488/22/YB	0.297508
PLOT8/TOP-DOWN/RANGE18	4/2195/48/21/YW_1/3	0.297489
23/868/2290/27/Y	16/2405/2408/24/YW	0.297489
23/868/2290/27/Y	6/3/237/565/OP/YW	0.297475
12/189/527/17/Y_3/5	4/2195/48/21/YW_2/3	0.297455
23/4/920/2263/OP/YW	11/2374/1909/23/YW_1/6	0.297433
20/2028/563/15/YW_1/4	KF_Male	0.297414
12/189/527/17/Y	16/63/OP/23/YW_5/5	0.2974
14/740/OP/25/Y_3/4	23/2032/428/20/Y_2/5	0.297396
8/102/OP/24/W_2/4	11/2357/364/14/YW	0.297386
18/2262/2286/16/YW	1/104/426/13/YW_2/3	0.297371
3/2213/48/25/Y_1/9	8/1910/OP/20/W	0.297371
5/3/238/566/SELF/Y	PLOT_7/DOWN-TOP/RANGE18_2/5	0.297371
16/2405/2408/24/YW	17/1645/OP/21/Y	0.297371
11/2374/1909/23/YW_1/6	PLOT6/TOP-DOWN/RANGE18	0.297342
22/717/OP/36/Y	12/189/527/17/Y_3/5	0.29734
15/8/2352/OP	5/2248/2348/17/YB	0.297339
11/85/OP/24/YW	7/2060/669/15/Y	0.297325
3/2213/48/25/Y	1/104/426/13/YW_2/3	0.297312
PLOT14/RANGE32	18/1056/3cam/17/YW	0.297312
16/647/OP/27/YW_2/4	PLOT8/TOP-DOWN/RANGE18	0.297312
19/8/450/OP	4/2195/48/21/YW_3/3	0.297297
4/2195/48/21/YW_1/3	10/469/OP/9/YW_1/3	0.297283
9/1976/2245/22/YW	PLOT8/TOP-DOWN/RANGE18	0.297283
3/2213/48/25/Y_1/9	4/2195/48/21/YW_3/3	0.297283
8/4/110/384/OP/YW_2/4	18/2262/2286/16/YW	0.297268
9/1976/2245/22/YW	1/104/426/13/YW_2/3	0.297253
19/723/SELF/25/Y	KF_Male	0.297253
PLOT20/RANGE32	9/1976/2245/22/YW	0.297253
6/1822/2391/30/YB	7/2060/669/15/Y	0.297238
12/1566/180/29/YW	11/2357/364/14/YW	0.29721
PLOT18/TOP-DOWN/RANGE18_3/5	PLOT_7/DOWN-TOP/RANGE18_2/5	0.297207
18/2150/OP/28/YW	20/720/OP/25/Y	0.297207
1/2402/OP/36/YW	18/1056/3cam/17/YW	0.297195
20/8/451/OP	11/2357/364/14/YW	0.29718
14/740/OP/25/Y_3/4	4/2195/48/21/YW_3/3	0.297165
3/484/OP/23/Y	20/720/OP/25/Y	0.297155
9/1976/2245/22/YW	PLOT18/TOP-DOWN/RANGE18_5/5	0.297149
18/2150/OP/28/YW	4/2195/48/21/YW_1/3	0.297133
9/628/OP/37/YW	1/104/426/13/YW_3/3	0.297131
8/4/110/384/OP/YW	9/1976/2245/22/YW	0.297116
4/1897/2391/28/Y	11/2357/364/14/YW	0.297101
PLOT14/RANGE32	PLOT6/TOP-DOWN/RANGE18	0.297094
3/484/OP/23/Y	7/2060/669/15/Y	0.297086
6/2192/2/21/YW	4/2195/48/21/YW_3/3	0.297078
20/7/815/2164/OP/YW_1/3	20/2037/515/20/Y_4/7	0.297078
20/1704/SELF/12/W	5/3/238/566/SELF/Y	0.297078
5/1900/L2/28/YW	14/687/SELF/36/YW	0.297078
21/2009/OP/25/Y	19/39/OP/23/YW_2/2	0.297071
21/2009/OP/25/Y	1/104/426/13/YW_2/3	0.297071
19/8/450/OP	19/39/OP/23/YW_2/2	0.297062
14/687/SELF/36/YW	21/2037/501/20/B	0.297062
18/3/221/544/OP/YW_1/5	14/687/SELF/36/YW	0.297062
20/720/OP/25/Y	20/2037/515/20/Y_3/7	0.297062
14/740/OP/25/Y	1/2133/515/22/Y	0.297062
19/39/OP/23/YW_2/2	20/2037/515/20/Y_4/7	0.297046
15/8/2352/OP	PLOT8/TOP-DOWN/RANGE18	0.29704
11/2357/364/14/YW	23/2032/428/20/Y_3/5	0.297035
13/2088/OP/28/YW	PLOT18/TOP-DOWN/RANGE18_3/5	0.29703
2/1848/2379/30/R	12/189/527/17/Y_3/5	0.297009
20/733/655/34/YW	5/2248/2348/17/YB	0.297009
2/610/SELF/38/YW	8/4/110/384/OP/YW_2/4	0.296997
23/868/2290/27/Y	13/3/2007/9/YW	0.296997
16/2405/2408/24/YW	PLOT18/TOP-DOWN/RANGE18_3/3	0.296992
14/740/OP/25/Y	11/2357/364/14/YW	0.29698
4/2195/48/21/YW_1/3	12/1980/OP/20/YW_2/7	0.29696
18/3/221/544/OP/YW_2/5	1/2133/515/22/Y	0.29696
22/1838/2399/29/YW	11/2357/364/14/YW	0.29696
18/1902/2400/27/YW	9/1976/2245/22/YW	0.296954
14/687/SELF/36/YW	16/63/OP/23/YW_1/5	0.296943
15/2059/412/10/YW	11/2357/364/14/YW	0.296943
23/868/2290/27/Y	1/1854/41/30/YW	0.296943
5/2248/2348/17/YB_3/3	23/2032/428/20/Y_1/5	0.296926
6/3/237/565/OP/YW	11/2357/364/14/YW	0.296926
16/2124/OP/28/YW	19/8/450/OP	0.296926
7/222/L3/31/YW	12/189/527/17/Y_3/5	0.296925
18/1647/SELF/12/B	14/687/SELF/36/YW	0.296925
6/1/8/9cam/SELF.R	20/720/OP/25/Y	0.296911
18/3/221/544/OP/YW_1/5	9/1976/2245/22/YW	0.296909
20/481/OP/24/Y	20/1704/SELF/12/W	0.296909
16/2124/OP/28/YW	6/2192/2/21/YW	0.296909
17/529/OP/31/YW	19/39/OP/23/YW_2/2	0.296892
2/610/SELF/38/YW	17/1645/OP/21/Y	0.296892
5/442/OP/34/YW_3/6	5/2248/2348/17/YB	0.296892
11/2357/364/14/YW	4/2112/69322/YW_1/5	0.296875
9/1976/2245/22/YW	PLOT18/TOP-DOWN/RANGE18_3/3	0.296875
6/174/533/34/YW	19/39/OP/23/YW_2/2	0.296875
7/1082/504/33/B	4/2195/48/21/YW_3/3	0.296875
9/2404/2318/23/Y_2/2	PLOT8/TOP-DOWN/RANGE18	0.296875
7/466/OP/9/Y	PLOT18/TOP-DOWN/RANGE18_5/5	0.296859
1/2402/OP/36/YW	19/39/OP/23/YW_2/2	0.296858
PLOT14/RANGE32	9/1976/2245/22/YW	0.296841
23/868/2290/27/Y	20/1704/SELF/12/W	0.296824
18/3/221/544/OP/YW_2/5	PLOT18/TOP-DOWN/RANGE18_3/5	0.296806
20/733/655/34/YW	12/189/527/17/Y	0.296806
8/1910/OP/20/W	9/1976/2245/22/YW	0.296788
23/4/920/2263/OP/YW	12/189/527/17/Y_3/5	0.296774
14/687/SELF/36/YW	15/8/2352/OP	0.296744
PLOT2/TOP-DOWN/RANGE18_2/5	4/2195/48/21/YW_1/3	0.296739
15/1913/SELF/19/YW_2/6	18/1056/3cam/17/YW	0.296739
22/2321/48L/14/YW	18/1056/3cam/17/YW	0.296734
3/484/OP/23/Y	15/2181/2/22/Y_1/4	0.296731
9/2404/2318/23/Y_2/2	20/720/OP/25/Y	0.296721
17/529/OP/31/YW	4/2195/48/21/YW_3/3	0.296667
7/1082/504/33/B	19/39/OP/23/YW_2/2	0.296656
18/2150/OP/28/YW_2/6	14/687/SELF/36/YW	0.296638
18/1056/3cam/17/YW	KF_Male	0.296619
14/687/SELF/36/YW	PLOT_7/DOWN-TOP/RANGE18	0.296601
6/3/237/565/OP/YW	20/7/815/2164/OP/YW_2/3	0.296584
20/1704/SELF/12/W	12/189/527/17/Y_3/5	0.296555
5/477/OP/23/Y	6/2192/2/21/YW	0.296548
12/189/527/17/Y_3/5	21/2037/501/20/B	0.296537
20/360/OP/10/YW	11/2357/364/14/YW	0.296537
10/695/OP/35/YW	4/2195/48/21/YW_2/3	0.296525
18/1056/3cam/17/YW	20/2037/515/20/Y_1/7	0.296499
PLOT20/RANGE32	19/39/OP/23/YW_2/2	0.296499
6/3/237/565/OP/YW	20/720/OP/25/Y	0.29646
6/473/SELF/23/Y	PLOT8/TOP-DOWN/RANGE18	0.29646
14/687/SELF/36/YW	10/469/OP/9/YW_1/3	0.296455
19/43/262/9/YW	13/3/2007/9/YW	0.29644
4/2195/48/21/YW_3/3	PLOT21/DOWN-TOP/RANGE18	0.296436
5/3/238/566/SELF/Y	20/2037/515/20/Y_4/7	0.296436
RANGE32/PLOT10	1/104/426/13/YW_3/3	0.296429
16/2405/2408/24/YW	4/2195/48/21/YW_1/3	0.296417
16/2405/2408/24/YW	7/2215/202/17/YW	0.296417
15/8/2352/OP	19/39/OP/23/YW_2/2	0.296413
14/740/OP/25/Y	PLOT15/TOP-DOWN/RANGE18	0.2964
PLOT20/RANGE32	4/2195/48/21/YW_1/3	0.296397
21/2037/501/20/B_1/3	18/1056/3cam/17/YW	0.296378
10/1/12/10SELF/YW	18/1056/3cam/17/YW	0.296378
6/3/237/565/OP/YW	PLOT21/DOWN-TOP/RANGE18	0.296358
20/733/655/34/YW	5/3/238/566/SELF/Y	0.296356
10/695/OP/35/YW	PLOT15/TOP-DOWN/RANGE18	0.296339
3/484/OP/23/Y	14/687/SELF/36/YW	0.296296
9/2404/2318/23/Y_2/2	18/1902/2400/27/YW	0.296278
22/717/OP/36/Y	6/3/237/565/OP/YW	0.296276
PLOT18/TOP-DOWN/RANGE18_5/5	5/2248/2348/17/YB	0.296257
PLOT_7/DOWN-TOP/RANGE18_2/5	PLOT6/TOP-DOWN/RANGE18	0.296256
5/3/238/566/SELF/Y	12/189/527/17/Y_3/5	0.296238
19/39/OP/23/YW_2/3	PLOT6/TOP-DOWN/RANGE18	0.296216
19/39/OP/23/YW_2/3	18/1056/3cam/17/YW	0.296216
8/2/1355/479/2330/YW_1/2	7/2060/669/15/Y	0.296216
15/2059/412/10/YW	1/2133/515/22/Y	0.296216
16/2405/2408/24/YW	13/2088/OP/28/YW	0.296214
22/2321/48L/14/YW	PLOT_7/DOWN-TOP/RANGE18_2/5	0.296211
14/740/OP/25/Y_3/4	14/687/SELF/36/YW	0.296196
6/191/OP/1/YW	PLOT6/TOP-DOWN/RANGE18	0.296182
4/1897/2391/28/Y	13/3/2007/9/YW	0.296178
16/2405/2408/24/YW	20/360/OP/10/YW	0.296175
16/8/2353/SELF	19/39/OP/23/YW_2/2	0.296171
14/687/SELF/36/YW	PLOT2/TOP-DOWN/RANGE18_5/5	0.296126
9/2404/2318/23/Y_2/2	1/2133/515/22/Y	0.296122
18/1902/2400/27/YW	11/85/OP/24/YW	0.296103
15/8/2352/OP	18/1056/3cam/17/YW	0.296101
5/2248/2348/17/YB	23/2032/428/20/Y_3/5	0.296092
23/1648/2330/30/Y	5/2248/2348/17/YB_3/3	0.296089
14/687/SELF/36/YW	9/1976/2245/22/YW_2/2	0.296081
20/481/OP/24/Y	23/4/920/2263/OP/YW	0.296053
18/533/OP/31/YW	1/2133/515/22/Y	0.296039
PLOT6/TOP-DOWN/RANGE18	PLOT15/TOP-DOWN/RANGE18	0.296031
9/1976/2245/22/YW	19/1070/11cam/17/YB	0.296017
2/103/205/12/YW	1/104/426/13/YW_2/3	0.295996
9/2404/2318/23/Y_2/2	9/1976/2245/22/YW	0.295974
16/8/2353/SELF	6/2192/2/21/YW	0.295964
18/2150/OP/28/YW_2/6	11/2357/364/14/YW	0.29593
9/2404/2318/23/Y_2/2	16/647/OP/27/YW_4/7	0.29593
2/610/SELF/38/YW	8/4/110/384/OP/YW	0.295886
1/104/426/13/YW_2/3	PLOT_7/DOWN-TOP/RANGE18_2/5	0.295884
2/3/240/570/OP/YW	18/1056/3cam/17/YW	0.295884
4/2195/48/21/YW_1/3	23/2032/428/20/Y_3/5	0.295876
23/868/2290/27/Y	8/4/110/384/OP/YW	0.295846
12/189/527/17/Y	21/2037/501/20/B_1/3	0.295838
6/1/8/9cam/SELF.R	4/2195/48/21/YW_1/3	0.295838
16/647/OP/27/YW_4/7	20/720/OP/25/Y	0.295838
4/2195/48/21/YW_1/3	20/2037/515/20/Y_4/7	0.295829
13/2088/OP/28/YW	4/2195/48/21/YW_2/3	0.295829
9/468/OP/9/Y	19/39/OP/23/YW_2/2	0.295829
16/1506/24/30/WY_2/6	5/2248/2348/17/YB	0.295812
19/723/SELF/25/Y	19/39/OP/23/YW_2/2	0.295806
23/4/920/2263/OP/YW	14/687/SELF/36/YW	0.295797
11/85/OP/24/YW	1/2133/515/22/Y	0.295796
18/1902/2400/27/YW	14/687/SELF/36/YW	0.295796
11/2357/364/14/YW	9/163/OP/10/YW	0.295775
16/2405/2408/24/YW	11/85/OP/24/YW	0.29576
18/533/OP/31/YW	19/39/OP/23/YW_2/2	0.295728
15/2181/2/22/Y_1/4	11/2357/364/14/YW	0.295722
16/526/SELF/31	19/39/OP/23/YW_2/2	0.295716
5/2248/2348/17/YB_3/3	11/2022/488/22/Y	0.295681
3/2213/48/25/Y	PLOT8/TOP-DOWN/RANGE18	0.295681
9/1976/2245/22/YW	4/2195/48/21/YW_2/3	0.295676
11/2357/364/14/YW	12/2cam/2221/9/WY	0.295652
15/1913/SELF/19/YW_2/6	9/1976/2245/22/YW	0.295652
PLOT8/TOP-DOWN/RANGE18	11/2374/1909/23/YW_2/6	0.295628
2/1848/2379/30/R	19/8/450/OP	0.295628
7/222/L3/31/YW	KF_Male	0.295628
2016/897/2208/OP	16/2405/2408/24/YW	0.295628
18/2150/OP/28/YW_2/6	PLOT6/TOP-DOWN/RANGE18	0.295628
10/7/886/2186/OP/W	5/2248/2348/17/YB	0.295624
PLOT2/TOP-DOWN/RANGE18_5/5	11/2022/488/22/Y	0.29562
PLOT_7/DOWN-TOP/RANGE18	11/2357/364/14/YW	0.295577
20/7/815/2164/OP/YW_1/3	19/39/OP/23/YW_2/2	0.295577
15/8/2352/OP	12/189/527/17/Y_3/5	0.295572
PLOT18/TOP-DOWN/RANGE18_3/5	22/2321/48L/14/YW	0.295558
6/2313/2251/36/BR	5/2248/2348/17/YB_3/3	0.295558
KF_Male	12/1980/OP/20/YW_3/7	0.295553
19/39/OP/23/YW_2/2	11/2374/1909/23/YW_1/6	0.295531
2/610/SELF/38/YW	4/2195/48/21/YW_1/3	0.295531
PLOT21/DOWN-TOP/RANGE18	23/2032/428/20/Y_1/5	0.295529
20/720/OP/25/Y	8/4/110/384/OP/YW	0.295525
8/4/110/384/OP/YW	4/2195/48/21/YW_2/3	0.295524
PLOT18/TOP-DOWN/RANGE18_3/5	18/40/OP/23/YW	0.295506
9/1976/2245/22/YW	21/2037/501/20/B_1/3	0.29548
8/102/OP/24/W_4/4	19/39/OP/23/YW_2/2	0.29548
14/740/OP/25/Y_3/4	7/2215/202/17/YW	0.295479
6/191/OP/1/YW	4/2195/48/21/YW_2/3	0.295478
18/40/OP/23/YW	20/2037/515/20/Y_4/7	0.295455
9/1976/2245/22/YW	20/2028/563/15/YW_1/4	0.295455
14/687/SELF/36/YW	6/2192/2/21/YW	0.295455
22/717/OP/36/Y	19/39/OP/23/YW_2/2	0.295455
14/740/OP/25/Y_3/4	7/2060/669/15/Y	0.295455
18/2150/OP/28/YW_2/6	5/3/238/566/SELF/Y	0.295455
15/2181/2/22/Y_1/4	18/1056/3cam/17/YW	0.29543
19/8/450/OP	23/2032/428/20/Y_1/5	0.29543
5/3/238/566/SELF/Y	8/102/OP/24/W_4/4	0.29543
9/2404/2318/23/Y_2/2	PLOT18/TOP-DOWN/RANGE18_3/5	0.29543
9/1976/2245/22/YW	PLOT5/DOWN-TOP/RANGE18	0.295406
12/189/527/17/Y_3/5	18/40/OP/23/YW	0.295405
6/2313/2251/36/BR	PLOT6/TOP-DOWN/RANGE18	0.295404
18/1056/3cam/17/YW	4/2195/48/21/YW_3/3	0.295381
PLOT6/TOP-DOWN/RANGE18	20/2037/515/20/Y_1/7	0.29538
16/8/2353/SELF	1/2133/515/22/Y	0.29538
8/4/110/384/OP/YW_2/4	5/2248/2348/17/YB_3/3	0.295354
19/8/450/OP	5/2248/2348/17/YB_3/3	0.295354
10/7/886/2186/OP/W	PLOT6/TOP-DOWN/RANGE18	0.295331
19/534/OP/31/YW	7/2060/669/15/Y	0.295306
23/868/2290/27/Y	19/43/262/9/YW	0.295306
11/2/1348/448/371/R_3/6	23/4/920/2263/OP/YW	0.295284
16/647/OP/27/YW_4/7	20/2028/563/15/YW_1/4	0.29528
PLOT8/TOP-DOWN/RANGE18	PLOT17/DOWN-TOP/RANGE18_1/3	0.295259
11/2098/OP/27/YW	18/1056/3cam/17/YW	0.295254
6/3/237/565/OP/YW	11/85/OP/24/YW	0.295243
20/2028/563/15/YW_2/4	6/2192/2/21/YW	0.295233
3/2213/48/25/Y_1/9	PLOT18/TOP-DOWN/RANGE18_3/5	0.295233
11/3/228/551/OP/YW	19/8/450/OP	0.295233
6/174/533/34/YW	20/733/655/34/YW	0.295233
7/466/OP/9/Y	9/1976/2245/22/YW	0.295218
19/39/OP/23/YW_2/3	1/2133/515/22/Y	0.295213
PLOT8/TOP-DOWN/RANGE18	4/2195/48/21/YW_2/3	0.295207
5/477/OP/23/Y	19/39/OP/23/YW_2/2	0.295193
5/2248/2348/17/YB_3/3	11/2357/364/14/YW	0.295181
11/2/1348/448/371/R_3/6	20/720/OP/25/Y	0.295161
18/3/221/544/OP/YW_1/5	4/2195/48/21/YW_2/3	0.295154
18/3/221/544/OP/YW_1/5	PLOT8/TOP-DOWN/RANGE18	0.295154
16/2405/2408/24/YW	8/4/110/384/OP/YW	0.29515
5/442/OP/34/YW_3/6	PLOT_7/DOWN-TOP/RANGE18_2/5	0.295127
6/3/237/565/OP/YW	19/1070/11cam/17/YB	0.295109
16/2405/2408/24/YW	23/4/920/2263/OP/YW	0.295109
20/2037/515/20/Y_3/7	KF_Male	0.295082
14/687/SELF/36/YW	9/1976/2245/22/YW	0.295082
6/174/533/34/YW	2/610/SELF/38/YW	0.295055
3/484/OP/23/Y	12/189/527/17/Y_3/5	0.29504
3/2213/48/25/Y_1/9	19/39/OP/23/YW_2/2	0.295038
16/2124/OP/28/YW	23/868/2290/27/Y	0.295038
20/733/655/34/YW	9/468/OP/9/Y	0.295028
1/104/426/13/YW_3/3	19/39/OP/23/YW_2/2	0.295015
PLOT6/TOP-DOWN/RANGE18	11/2022/488/22/Y	0.295011
7/1082/504/33/B	9/1976/2245/22/YW	0.295011
20/720/OP/25/Y	18/3/221/544/OP/YW_2/5	0.295
5/3/238/566/SELF/Y	3/2213/48/25/Y_1/9	0.294995
PLOT8/TOP-DOWN/RANGE18	11/2374/1909/23/YW_1/6	0.294972
11/2357/364/14/YW	4/2195/48/21/YW_3/3	0.294941
13/2153/560/26/YW	PLOT6/TOP-DOWN/RANGE18	0.294941
23/868/2290/27/Y	15/2181/2/22/Y_1/4	0.294941
23/868/2290/27/Y	9/1976/2245/22/YW	0.294913
18/2262/2286/16/YW	1/104/426/13/YW_3/3	0.294898
PLOT18/TOP-DOWN/RANGE18_5/5	16/63/OP/23/YW_5/5	0.294886
21/2009/OP/25/Y	4/2195/48/21/YW_1/3	0.294885
22/1629/2406/30/YW	12/189/527/17/Y_3/5	0.294885
PLOT18/TOP-DOWN/RANGE18_3/3	18/40/OP/23/YW	0.294858
20/2028/563/15/YW_2/4	5/2248/2348/17/YB_3/3	0.294858
6/3/237/565/OP/YW	20/2028/563/15/YW_1/4	0.294858
19/534/OP/31/YW	19/8/450/OP	0.294858
22/717/OP/36/Y	3/2213/48/25/Y_1/9	0.294844
20/7/815/2164/OP/YW_2/3	PLOT6/TOP-DOWN/RANGE18	0.294833
PLOT_7/DOWN-TOP/RANGE18	PLOT6/TOP-DOWN/RANGE18	0.29483
4/2195/48/21/YW_3/3	12/1980/OP/20/YW_2/7	0.294816
16/1506/24/30/WY_1/6	19/39/OP/23/YW_2/2	0.294816
12/189/527/17/Y	23/2032/428/20/Y_2/5	0.294804
23/868/2290/27/Y	5/2248/2348/17/YB_3/3	0.294772
13/2088/OP/28/YW	1/2402/OP/36/YW	0.29476
2/610/SELF/38/YW	KF_Male	0.294755
10/2152/1627/25/Y	KF_Male	0.294743
1/104/426/13/YW_2/3	PLOT8/TOP-DOWN/RANGE18	0.294731
13/2088/OP/28/YW	PLOT8/TOP-DOWN/RANGE18	0.294731
14/740/OP/25/Y_3/4	4/2195/48/21/YW_1/3	0.294731
2/2036/586/19/YW	1/2133/515/22/Y	0.29472
3/130/OP/24/YW	19/43/262/9/YW	0.294702
2/2036/586/19/YW	3/484/OP/23/Y	0.294699
RANGE32/PLOT10	14/687/SELF/36/YW	0.294691
19/1629/2319/30/Y	8/4/110/384/OP/YW_2/4	0.294681
16/526/SELF/31	18/1056/3cam/17/YW	0.294671
8/630/OP/37/YW	14/687/SELF/36/YW	0.294662
6/2313/2251/36/BR	3/130/OP/24/YW	0.294653
4/2195/48/21/YW_2/3	12/1980/OP/20/YW_3/7	0.294652
11/2357/364/14/YW	PLOT4/TOP-DOWN/RANGE18	0.294652
12/189/527/17/Y	23/2032/428/20/Y_3/5	0.294643
20/733/655/34/YW	18/2262/2286/16/YW	0.294633
23/868/2290/27/Y	15/2059/412/10/YW	0.294633
15/2181/2/22/Y_1/4	PLOT2/TOP-DOWN/RANGE18_2/5	0.294624
20/1704/SELF/12/W	5/2248/2348/17/YB_3/3	0.294613
7/466/OP/9/Y	3/2213/48/25/Y_1/9	0.294606
PLOT2/TOP-DOWN/RANGE18_3/5	1/104/426/13/YW_2/3	0.294604
14/687/SELF/36/YW	4/2195/48/21/YW_1/3	0.294595
9/2404/2318/23/Y_2/2	6/1871/OP/20/W	0.294586
9/1976/2245/22/YW	4/2112/69322/YW	0.294574
1/1854/41/30/YW	11/2374/1909/23/YW_1/6	0.294574
18/3/221/544/OP/YW_1/5	4/2195/48/21/YW_1/3	0.294574
PLOT20/RANGE32	11/2098/OP/27/YW	0.294574
9/2404/2318/23/Y_2/2	7/466/OP/9/Y	0.29457
20/360/OP/10/YW	PLOT8/TOP-DOWN/RANGE18	0.294565
7/1082/504/33/B	19/8/450/OP	0.294565
11/2/1348/448/371/R_3/6	4/2195/48/21/YW_3/3	0.294549
14/740/OP/25/Y	1/104/426/13/YW_3/3	0.294549
20/733/655/34/YW	13/3/2007/9/YW	0.294543
16/2147/177/26/YW	8/4/110/384/OP/YW_2/4	0.294542
PLOT18/TOP-DOWN/RANGE18_2/3	PLOT6/TOP-DOWN/RANGE18	0.294536
18/2262/2286/16/YW	4/2195/48/21/YW_3/3	0.294528
13/2088/OP/28/YW	12/189/527/17/Y_3/5	0.294528
13/2153/560/26/YW	12/189/527/17/Y_3/5	0.294528
11/85/OP/24/YW	1/104/426/13/YW_2/3	0.294513
11/2098/OP/27/YW	KF_Male	0.294482
8/4/110/384/OP/YW	1/104/426/13/YW_3/3	0.294481
8/2/1355/479/2330/YW_1/2	19/39/OP/23/YW_2/2	0.294469
RANGE32/PLOT10	9/1976/2245/22/YW	0.294469
3/130/OP/24/YW	20/2028/563/15/YW_2/4	0.294469
PLOT20/RANGE32	18/1056/3cam/17/YW	0.294469
7/466/OP/9/Y	PLOT18/TOP-DOWN/RANGE18_2/3	0.294456
PLOT18/TOP-DOWN/RANGE18_5/5	4/2195/48/21/YW_1/3	0.294438
20/360/OP/10/YW	23/2032/428/20/Y_1/5	0.294438
16/647/OP/27/YW_2/4	5/3/238/566/SELF/Y	0.294433
14/740/OP/25/Y	8/4/110/384/OP/YW_2/4	0.294413
PLOT18/TOP-DOWN/RANGE18_5/5	PLOT8/TOP-DOWN/RANGE18	0.294408
18/2262/2286/16/YW	KF_Male	0.294408
12/1566/180/29/YW	19/39/OP/23/YW_2/2	0.294403
2/3/240/570/OP/YW	1/2133/515/22/Y	0.294403
14/740/OP/25/Y_3/4	9/1976/2245/22/YW	0.294403
1/104/426/13/YW_3/3	23/2032/428/20/Y_3/5	0.294343
PLOT18/TOP-DOWN/RANGE18_2/3	4/2195/48/21/YW_1/3	0.294342
18/533/OP/31/YW	11/2357/364/14/YW	0.294342
9/2404/2318/23/Y_2/2	PLOT6/TOP-DOWN/RANGE18	0.294338
11/85/OP/24/YW	PLOT18/TOP-DOWN/RANGE18_2/3	0.29433
8/102/OP/24/W_4/4	1/104/426/13/YW_2/3	0.294314
20/1704/SELF/12/W	1/104/426/13/YW_3/3	0.294301
18/1902/2400/27/YW	KF_Male	0.294297
3/484/OP/23/Y	8/4/110/384/OP/YW	0.294289
PLOT18/TOP-DOWN/RANGE18_3/5	19/39/OP/23/YW_2/2	0.294279
12/189/527/17/Y	11/2357/364/14/YW	0.294279
PLOT18/TOP-DOWN/RANGE18_5/5	4/2195/48/21/YW_3/3	0.294276
5/3/238/566/SELF/Y	14/687/SELF/36/YW	0.294274
12/359/OP/10/YW	14/687/SELF/36/YW	0.294243
PLOT18/TOP-DOWN/RANGE18_5/5	19/39/OP/23/YW_2/2	0.294214
PLOT20/RANGE32	4/2195/48/21/YW_3/3	0.294214
23/868/2290/27/Y	PLOT8/TOP-DOWN/RANGE18	0.294212
20/720/OP/25/Y	22/2321/48L/14/YW	0.294185
PLOT18/TOP-DOWN/RANGE18_4/5	4/2195/48/21/YW_1/3	0.294182
8/1910/OP/20/W	PLOT8/TOP-DOWN/RANGE18	0.294182
2/1848/2379/30/R	PLOT18/TOP-DOWN/RANGE18_3/5	0.294182
16/1641/SELF/12/YW	PLOT6/TOP-DOWN/RANGE18	0.294182
20/360/OP/10/YW	18/1056/3cam/17/YW	0.294181
PLOT5/DOWN-TOP/RANGE18	18/1056/3cam/17/YW	0.29418
4/1897/2391/28/Y	4/2195/48/21/YW_3/3	0.294179
5/3/238/566/SELF/Y	5/2248/2348/17/YB	0.294179
18/974/OP/24/Y	PLOT6/TOP-DOWN/RANGE18	0.29415
14/687/SELF/36/YW	18/40/OP/23/YW_3/10	0.29415
15/2059/412/10/YW	8/1910/OP/20/W	0.29415
15/2181/2/22/Y_1/4	PLOT2/TOP-DOWN/RANGE18_3/5	0.29415
PLOT18/TOP-DOWN/RANGE18_2/3	11/2357/364/14/YW	0.29415
20/1704/SELF/12/W	15/2181/2/22/Y_1/4	0.29415
22/1629/2406/30/YW	19/39/OP/23/YW_2/2	0.294148
PLOT18/TOP-DOWN/RANGE18_2/3	19/39/OP/23/YW_2/2	0.294118
6/2192/2/21/YW	1/104/426/13/YW_2/3	0.294118
14/687/SELF/36/YW	1/2130/373/20/YW	0.294118
20/720/OP/25/Y	11/85/OP/24/YW	0.294118
21/2009/OP/25/Y	4/2195/48/21/YW_3/3	0.294118
23/868/2290/27/Y	7/466/OP/9/Y	0.294118
15/1913/SELF/19/YW_2/6	4/2195/48/21/YW_3/3	0.294118
11/85/OP/24/YW	PLOT18/TOP-DOWN/RANGE18_5/5	0.294087
23/868/2290/27/Y	PLOT5/DOWN-TOP/RANGE18	0.294087
16/1506/24/30/WY_2/6	11/2357/364/14/YW	0.294086
14/7/88/2175/SELF/YW	11/2357/364/14/YW	0.294085
13/2153/560/26/YW	KF_Male	0.294085
16/647/OP/27/YW_4/7	1/2133/515/22/Y	0.294085
19/39/OP/23/YW_2/2	23/2032/428/20/Y_2/5	0.294056
21/2009/OP/25/Y	PLOT6/TOP-DOWN/RANGE18	0.294056
1/104/426/13/YW_2/3	11/2374/1909/23/YW_1/6	0.294052
12/189/527/17/Y	5/2248/2348/17/YB_3/3	0.294052
17/1645/OP/21/Y	5/2248/2348/17/YB_3/3	0.294052
16/647/OP/27/YW_4/7	17/1645/OP/21/Y	0.294052
10/695/OP/35/YW	PLOT2/TOP-DOWN/RANGE18_5/5	0.294023
20/7/815/2164/OP/YW_2/3	18/1056/3cam/17/YW	0.293998
8/4/110/384/OP/YW	1/104/426/13/YW_2/3	0.293996
3/2213/48/25/Y	6/3/237/565/OP/YW	0.293987
16/2405/2408/24/YW	3/484/OP/23/Y	0.293965
23/4/920/2263/OP/YW_2/5	18/1056/3cam/17/YW	0.293956
14/740/OP/25/Y_3/4	18/1902/2400/27/YW	0.293939
20/733/655/34/YW	8/4/110/384/OP/YW	0.293936
10/1/12/10SELF/YW	PLOT6/TOP-DOWN/RANGE18	0.293926
20/481/OP/24/Y	PLOT8/TOP-DOWN/RANGE18	0.293926
7/2215/202/17/YW	13/3/2007/9/YW	0.293923
19/8/450/OP	17/2047/511/10/Y_1/2	0.293923
4/2195/48/21/YW_3/3	20/2037/515/20/Y_4/7	0.293893
11/2357/364/14/YW	11/2374/1909/23/YW_2/6	0.293893
PLOT18/TOP-DOWN/RANGE18_5/5	4/2195/48/21/YW_2/3	0.293893
14/687/SELF/36/YW	14/2022/488/22/YB	0.293893
9/628/OP/37/YW	4/2195/48/21/YW_2/3	0.293893
20/733/655/34/YW	23/2032/428/20/Y_1/5	0.293893
21/2009/OP/25/Y	1/104/426/13/YW_3/3	0.293889
8/102/OP/24/W_2/4	KF_Male	0.293889
7/466/OP/9/Y	2/129/OP/24/YW	0.293869
7/1082/504/33/B	18/1056/3cam/17/YW	0.293864
20/7/815/2164/OP/YW_3/3	19/39/OP/23/YW_2/2	0.29386
20/1704/SELF/12/W	1/2133/515/22/Y	0.293831
18/3/221/544/OP/YW_2/5	KF_Male	0.293826
17/1645/OP/21/Y	KF_Male	0.293826
3/2213/48/25/Y	8/4/110/384/OP/YW_2/4	0.293826
13/2088/OP/28/YW	8/4/110/384/OP/YW_2/4	0.293826
14/740/OP/25/Y_3/4	2/103/205/12/YW	0.293803
16/1506/24/30/WY_2/6	4/2195/48/21/YW_1/3	0.293798
9/2404/2318/23/Y_2/2	3/130/OP/24/YW	0.293798
7/466/OP/9/Y	6/1871/OP/20/W	0.293782
15/1913/SELF/19/YW	20/1704/SELF/12/W	0.29375
11/2/1348/448/371/R_3/6	4/2195/48/21/YW_1/3	0.293743
5/2248/2348/17/YB	PLOT_7/DOWN-TOP/RANGE18_2/5	0.293737
16/2405/2408/24/YW	4/2112/69322/YW_2/5	0.293737
23/868/2290/27/Y	20/2332/736/YW	0.293729
23/868/2290/27/Y	11/85/OP/24/YW	0.293724
9/702/299/19/R	7/466/OP/9/Y	0.29371
16/2124/OP/28/YW	18/1056/3cam/17/YW	0.293702
8/2/1355/479/2330/YW_2/2	8/4/110/384/OP/YW_2/4	0.293676
2/610/SELF/38/YW	5/2248/2348/17/YB	0.293668
15/1913/SELF/19/YW_2/6	PLOT2/TOP-DOWN/RANGE18_5/5	0.293659
14/687/SELF/36/YW	12/189/527/17/Y_3/5	0.293651
4/2195/48/21/YW_1/3	4/2112/69322/YW_1/5	0.293642
5/3/238/566/SELF/Y	PLOT18/TOP-DOWN/RANGE18_5/5	0.293642
3/130/OP/24/YW	12/189/527/17/Y_3/5	0.293642
8/4/110/384/OP/YW_2/4	20/2037/515/20/Y_4/7	0.293633
18/3/221/544/OP/YW_1/5	PLOT6/TOP-DOWN/RANGE18	0.293633
3/130/OP/24/YW	6/1871/OP/20/W	0.293633
2/3/240/570/OP/YW	PLOT18/TOP-DOWN/RANGE18_3/5	0.293624
23/868/2290/27/Y	2/2018/OP/26/Y	0.293624
11/1/14/14OP/Y	1/2133/515/22/Y	0.293608
2/2036/586/19/YW	19/39/OP/23/YW_2/2	0.293598
15/1913/SELF/19/YW_2/6	20/2332/736/YW	0.293598
16/647/OP/27/YW_4/7	23/2032/428/20/Y_3/5	0.293592
19/1629/2319/30/Y	11/2357/364/14/YW	0.293583
8/4/110/384/OP/YW	4/2195/48/21/YW_3/3	0.293578
5/3/238/566/SELF/Y	18/40/OP/23/YW	0.293573
23/497/OP/24/YW	18/1056/3cam/17/YW	0.293563
4/2112/69322/YW_1/5	PLOT6/TOP-DOWN/RANGE18	0.293548
7/2215/202/17/YW	PLOT8/TOP-DOWN/RANGE18	0.293548
14/687/SELF/36/YW	PLOT2/TOP-DOWN/RANGE18_4/5	0.293548
14/687/SELF/36/YW	12/1566/180/29/YW	0.293548
6/174/533/34/YW	5/2248/2348/17/YB_3/3	0.293538
7/1082/504/33/B	13/2153/560/26/YW	0.293538
PLOT20/RANGE32	1/2133/515/22/Y	0.293524
1/104/426/13/YW_3/3	4/2195/48/21/YW_2/3	0.293522
23/868/2290/27/Y	18/2262/2286/16/YW	0.293513
5/477/OP/23/Y	7/2060/669/15/Y	0.293501
8/2119/OP/27/YW	4/2195/48/21/YW_1/3	0.29349
14/687/SELF/36/YW	PLOT4/TOP-DOWN/RANGE18	0.29349
5/1900/L2/28/YW	9/1976/2245/22/YW	0.293466
20/733/655/34/YW	KF_Male	0.293466
4/1/6/4OP/YW	7/2060/669/15/Y	0.293455
20/720/OP/25/Y	11/2374/1909/23/YW_1/6	0.293454
20/720/OP/25/Y	12/189/527/17/Y	0.293454
4/2195/48/21/YW_2/3	KF_Male	0.293443
9/1776/2172/29/YW	18/1056/3cam/17/YW	0.293443
18/2150/OP/28/YW	4/2195/48/21/YW_3/3	0.293443
11/85/OP/24/YW	4/2195/48/21/YW_3/3	0.293422
11/85/OP/24/YW	PLOT8/TOP-DOWN/RANGE18	0.293422
21/2009/OP/25/Y	5/3/238/566/SELF/Y	0.293422
11/85/OP/24/YW	18/40/OP/23/YW	0.29341
7/466/OP/9/Y	18/3/221/544/OP/YW_2/5	0.29341
5/442/OP/34/YW_2/6	14/687/SELF/36/YW	0.293407
1/104/426/13/YW_2/3	18/1056/3cam/17/YW	0.293384
16/1506/24/30/WY_2/6	1/104/426/13/YW_2/3	0.293384
PLOT5/DOWN-TOP/RANGE18	PLOT6/TOP-DOWN/RANGE18	0.293375
3/484/OP/23/Y	PLOT_7/DOWN-TOP/RANGE18_2/5	0.293375
2016/897/2208/OP	17/2047/511/10/Y_1/2	0.29337
14/740/OP/25/Y_3/4	13/2088/OP/28/YW	0.29337
15/1913/SELF/19/YW	13/2088/OP/28/YW	0.293341
19/39/OP/23/YW_2/2	18/40/OP/23/YW	0.293333
20/7/815/2164/OP/YW_2/3	19/39/OP/23/YW_2/2	0.293333
5/442/OP/34/YW_2/6	KF_Male	0.293333
18/2262/2286/16/YW	4/2195/48/21/YW_2/3	0.293326
8/4/110/384/OP/YW	3/2213/48/25/Y_1/9	0.293313
23/2032/428/20/Y_1/5	KF_Male	0.293311
12/189/527/17/Y_3/5	11/2374/1909/23/YW_1/6	0.293311
19/8/450/OP	20/7/815/2164/OP/YW_1/3	0.29329
19/39/OP/23/YW_3/3	19/39/OP/23/YW_2/2	0.293275
17/2047/511/10/Y_1/2	KF_Male	0.293275
23/868/2290/27/Y	5/442/OP/34/YW_3/6	0.293275
19/534/OP/31/YW	PLOT21/DOWN-TOP/RANGE18	0.293254
7/466/OP/9/Y	1/104/426/13/YW_3/3	0.293237
18/1647/SELF/12/B	KF_Male	0.293233
4/1897/2391/28/Y	4/2195/48/21/YW_1/3	0.293229
14/687/SELF/36/YW	10/2402/2318/23/YW	0.293217
16/2405/2408/24/YW	2/1848/2379/30/R	0.293217
12/189/527/17/Y_3/5	PLOT8/TOP-DOWN/RANGE18	0.293213
23/4/920/2263/OP/YW	5/2248/2348/17/YB_3/3	0.2932
10/695/OP/35/YW	1/2133/515/22/Y	0.2932
5/3/238/566/SELF/Y	5/442/OP/34/YW_2/6	0.293197
7/222/L3/31/YW	18/1056/3cam/17/YW	0.293197
1/488/OP/23/YW	11/85/OP/24/YW	0.293194
2/610/SELF/38/YW	18/40/OP/23/YW	0.293182
15/1/19/29SELF/W	11/2357/364/14/YW	0.293179
18/3/221/544/OP/YW_1/5	PLOT2/TOP-DOWN/RANGE18_4/5	0.293179
20/1704/SELF/12/W	7/2060/669/15/Y	0.293179
20/720/OP/25/Y	PLOT15/TOP-DOWN/RANGE18	0.293161
16/647/OP/27/YW_4/7	2/610/SELF/38/YW	0.293161
20/2028/563/15/YW_2/4	11/2357/364/14/YW	0.29314
16/2147/177/26/YW	19/39/OP/23/YW_2/2	0.293139
18/1056/3cam/17/YW	12/1980/OP/20/YW_2/7	0.293103
16/2405/2408/24/YW	11/1/14/14OP/Y	0.293085
17/6/918/2256/OP/YW	KF_Male	0.293085
2/2036/586/19/YW	PLOT8/TOP-DOWN/RANGE18	0.293066
20/720/OP/25/Y	9/1976/2245/22/YW	0.293046
5/3/238/566/SELF/Y	15/2181/2/22/Y	0.293046
16/647/OP/27/YW_4/7	PLOT18/TOP-DOWN/RANGE18_3/3	0.293046
20/720/OP/25/Y	21/2037/501/20/B_1/3	0.293026
PLOT2/TOP-DOWN/RANGE18_2/5	1/2133/515/22/Y	0.293011
14/687/SELF/36/YW	18/2262/2286/16/YW	0.293011
9/2149/615/25/Y_2/4	4/2195/48/21/YW_3/3	0.293008
13/2088/OP/28/YW	7/2060/669/15/Y	0.293008
2/610/SELF/38/YW	4/2195/48/21/YW_2/3	0.293008
17/529/OP/31/YW	1/2133/515/22/Y	0.29299
19/1629/2319/30/Y	5/2248/2348/17/YB	0.292977
20/360/OP/10/YW	7/2215/202/17/YW	0.292973
PLOT20/RANGE32	10/7/886/2186/OP/W	0.292952
20/733/655/34/YW	19/8/450/OP	0.292952
19/534/OP/31/YW	PLOT6/TOP-DOWN/RANGE18	0.292935
20/481/OP/24/Y	7/2060/669/15/Y	0.292935
11/2098/OP/27/YW	1/104/426/13/YW_2/3	0.292929
13/2153/560/26/YW	18/1902/2400/27/YW	0.292929
16/647/OP/27/YW_4/7	8/1910/OP/20/W	0.292929
12/189/527/17/Y_3/5	PLOT2/TOP-DOWN/RANGE18_2/5	0.292918
8/2/1355/479/2330/YW_2/2	18/1056/3cam/17/YW	0.292903
PLOT2/TOP-DOWN/RANGE18_2/5	23/2032/428/20/Y_1/5	0.292896
5/442/OP/34/YW_3/6	19/39/OP/23/YW_2/2	0.292896
14/687/SELF/36/YW	21/147/196/13/YW	0.29288
20/733/655/34/YW	8/2/1355/479/2330/YW_2/2	0.29288
20/733/655/34/YW	9/628/OP/37/YW	0.292873
15/1913/SELF/19/YW	PLOT18/TOP-DOWN/RANGE18_3/5	0.292865
23/868/2290/27/Y	PLOT18/TOP-DOWN/RANGE18_2/3	0.292857
21/2009/OP/25/Y	KF_Male	0.29285
7/466/OP/9/Y	15/2059/412/10/YW	0.29285
17/2047/511/10/Y_2/2	19/39/OP/23/YW_2/2	0.292849
PLOT18/TOP-DOWN/RANGE18_3/5	7/2215/202/17/YW	0.292842
14/687/SELF/36/YW	11/2374/1909/23/YW_2/6	0.292842
1/104/426/13/YW_2/3	18/40/OP/23/YW	0.292833
2/610/SELF/38/YW	23/4/920/2263/OP/YW	0.292833
16/2405/2408/24/YW	20/2028/563/15/YW_1/4	0.292827
PLOT20/RANGE32	12/1980/OP/20/YW_3/7	0.292827
18/2262/2286/16/YW	5/2248/2348/17/YB_3/3	0.292818
3/130/OP/24/YW	3/2213/48/25/Y	0.292793
PLOT18/TOP-DOWN/RANGE18_3/5	21/2037/501/20/B	0.292778
23/868/2290/27/Y	20/720/OP/25/Y	0.292778
12/189/527/17/Y_3/5	7/2060/669/15/Y	0.292774
8/4/110/384/OP/YW_2/4	12/189/527/17/Y	0.292763
8/4/110/384/OP/YW_2/4	18/1056/3cam/17/YW	0.292749
23/868/2290/27/Y	8/2/1355/479/2330/YW_1/2	0.292749
15/2181/2/22/Y_1/4	13/3/2007/9/YW	0.292723
8/102/OP/24/YW	PLOT18/TOP-DOWN/RANGE18_3/5	0.292723
19/1629/2319/30/Y	PLOT8/TOP-DOWN/RANGE18	0.292696
23/4/920/2263/OP/YW	3/2213/48/25/Y_1/9	0.292696
20/733/655/34/YW	1/2133/515/22/Y	0.292696
8/102/OP/24/W_4/4	18/1056/3cam/17/YW	0.292683
2/610/SELF/38/YW	7/2215/202/17/YW	0.292683
PLOT18/TOP-DOWN/RANGE18_3/5	4/2195/48/21/YW_3/3	0.29267
14/687/SELF/36/YW	19/1070/11cam/17/YB	0.292644
22/1871B/L2/27/YW	9/1976/2245/22/YW	0.292644
6/3/237/565/OP/YW	10/1/12/10SELF/YW	0.292642
9/1976/2245/22/YW	23/2032/428/20/Y_2/5	0.292632
2016/897/2208/OP	11/85/OP/24/YW	0.292608
13/2153/560/26/YW	23/497/OP/24/YW	0.292601
PLOT18/TOP-DOWN/RANGE18_3/5	1/104/426/13/YW_2/3	0.292588
9/1976/2245/22/YW	PLOT_7/DOWN-TOP/RANGE18_2/5	0.292588
9/1776/2172/29/YW	19/39/OP/23/YW_2/2	0.292588
11/2/1348/448/371/R_2/6	19/39/OP/23/YW_2/2	0.292588
15/2059/412/10/YW	3/484/OP/23/Y	0.292581
17/2047/511/10/Y_1/2	18/1056/3cam/17/YW	0.292576
5/442/OP/34/YW	PLOT18/TOP-DOWN/RANGE18_3/5	0.292565
16/2405/2408/24/YW	5/3/238/566/SELF/Y	0.292565
16/2124/OP/28/YW	PLOT18/TOP-DOWN/RANGE18_3/3	0.292565
9/1976/2245/22/YW	5/2248/2348/17/YB	0.292553
18/1647/SELF/12/B	PLOT6/TOP-DOWN/RANGE18	0.292553
9/2149/615/25/Y_2/4	4/2195/48/21/YW_1/3	0.292547
11/1/14/14OP/Y	19/39/OP/23/YW_2/2	0.292547
16/2405/2408/24/YW	PLOT18/TOP-DOWN/RANGE18_2/3	0.292536
3/484/OP/23/Y	8/102/OP/24/W_2/4	0.292531
22/717/OP/36/Y	PLOT6/TOP-DOWN/RANGE18	0.292524
16/647/OP/27/YW	18/1056/3cam/17/YW	0.292503
PLOT2/TOP-DOWN/RANGE18_2/5	19/39/OP/23/YW_2/2	0.292494
8/2/1355/479/2330/YW_1/2	5/2248/2348/17/YB_3/3	0.292494
19/39/OP/23/YW_2/2	12/2cam/2221/9/WY	0.292484
8/630/OP/37/YW	4/2195/48/21/YW_1/3	0.292484
8/4/110/384/OP/YW	PLOT18/TOP-DOWN/RANGE18_5/5	0.292482
6/3/237/565/OP/YW	1/2130/373/20/YW	0.292463
15/1913/SELF/19/YW	14/687/SELF/36/YW	0.292463
5/3/238/566/SELF/Y	PLOT17/DOWN-TOP/RANGE18_1/3	0.292463
9/2404/2318/23/Y_2/2	1/104/426/13/YW_3/3	0.292462
15/2181/2/22/Y_1/4	17/2047/511/10/Y_2/2	0.292453
6/2192/2/21/YW	PLOT18/TOP-DOWN/RANGE18_5/5	0.292442
3/2213/48/25/Y_1/9	18/40/OP/23/YW	0.292442
13/2153/560/26/YW	6/2192/2/21/YW	0.292442
22/1629/2406/30/YW	4/2195/48/21/YW_3/3	0.292434
1/1854/41/30/YW	4/2195/48/21/YW_3/3	0.292432
5/3/238/566/SELF/Y	15/1/19/29SELF/W	0.292432
7/1082/504/33/B	1/2133/515/22/Y	0.292423
23/868/2290/27/Y	16/8/2353/SELF	0.292411
20/1704/SELF/12/W	23/2032/428/20/Y_3/5	0.292404
14/687/SELF/36/YW	6/1822/2391/30/YB	0.292401
3/2213/48/25/Y	4/2195/48/21/YW_1/3	0.292401
14/740/OP/25/Y	PLOT6/TOP-DOWN/RANGE18	0.292401
22/2132/691/19/Y	20/720/OP/25/Y	0.292401
11/2098/OP/27/YW	12/189/527/17/Y_3/5	0.292391
14/740/OP/25/Y_3/4	3/2213/48/25/Y_1/9	0.292391
3/2213/48/25/Y_1/9	6/2192/2/21/YW	0.292382
6/2313/2251/36/BR	20/733/655/34/YW	0.292378
22/2321/48L/14/YW	11/2357/364/14/YW	0.292368
PLOT21/DOWN-TOP/RANGE18	23/2032/428/20/Y_3/5	0.292355
11/85/OP/24/YW	4/2195/48/21/YW_1/3	0.292355
11/85/OP/24/YW	PLOT18/TOP-DOWN/RANGE18_3/5	0.292355
19/8/450/OP	20/2037/515/20/Y_1/7	0.29235
9/2404/2318/23/Y_2/2	5/2248/2348/17/YB_3/3	0.29235
2/610/SELF/38/YW	6/3/237/565/OP/YW	0.292325
15/2059/412/10/YW	23/2032/428/20/Y_2/5	0.292324
20/720/OP/25/Y	17/2047/511/10/Y_1/2	0.292316
20/720/OP/25/Y	8/1910/OP/20/W	0.292316
11/2357/364/14/YW	3/224/OP/10/YW	0.292308
21/2037/501/20/B	18/1056/3cam/17/YW	0.292308
8/4/110/384/OP/YW_2/4	PLOT2/TOP-DOWN/RANGE18_5/5	0.292308
3/2213/48/25/Y	4/2195/48/21/YW_3/3	0.292308
16/647/OP/27/YW_4/7	14/687/SELF/36/YW	0.292308
18/2150/OP/28/YW_2/6	7/2060/669/15/Y	0.292308
20/7/815/2164/OP/YW_2/3	11/2357/364/14/YW	0.2923
PLOT8/TOP-DOWN/RANGE18	1/2133/515/22/Y	0.292291
15/1913/SELF/19/YW	8/4/110/384/OP/YW	0.292291
10/469/OP/9/YW_1/3	1/2133/515/22/Y	0.292283
4/1897/2391/28/Y	9/1976/2245/22/YW	0.292276
2/610/SELF/38/YW	18/1902/2400/27/YW	0.292276
6/1822/2391/30/YB	5/2248/2348/17/YB_3/3	0.292273
4/2195/48/21/YW_1/3	PLOT21/DOWN-TOP/RANGE18	0.292257
5/3/238/566/SELF/Y	PLOT15/TOP-DOWN/RANGE18	0.292257
1/2402/OP/36/YW	11/2357/364/14/YW	0.292257
12/189/527/17/Y_3/5	PLOT2/TOP-DOWN/RANGE18_5/5	0.292254
7/222/L3/31/YW	11/2357/364/14/YW	0.29225
7/1082/504/33/B	11/2357/364/14/YW	0.29225
8/102/OP/24/W_4/4	9/1976/2245/22/YW	0.292222
19/8/450/OP	13/3/2007/9/YW	0.292179
8/729/SELF/26/YW	11/2357/364/14/YW	0.292179
23/2091/492/34/Y_2/3	13/3/2007/9/YW	0.292179
19/534/OP/31/YW	20/720/OP/25/Y	0.292172
19/723/SELF/25/Y	3/2213/48/25/Y_1/9	0.292165
19/1070/11cam/17/YB	PLOT6/TOP-DOWN/RANGE18	0.292159
20/2028/563/15/YW_2/4	9/1976/2245/22/YW	0.292159
22/2321/48L/14/YW	13/3/2007/9/YW	0.292148
18/1056/3cam/17/YW	18/40/OP/23/YW_3/10	0.292135
8/1910/OP/20/W	13/3/2007/9/YW	0.292135
8/1910/OP/20/W	11/2357/364/14/YW	0.292123
3/2213/48/25/Y_1/9	19/43/262/9/YW	0.292123
20/720/OP/25/Y	7/2215/202/17/YW	0.292123
9/628/OP/37/YW	9/1976/2245/22/YW	0.292117
1/104/426/13/YW_3/3	18/40/OP/23/YW	0.2921
8/630/OP/37/YW	16/2405/2408/24/YW	0.292079
20/720/OP/25/Y	5/2248/2348/17/YB	0.292074
14/740/OP/25/Y_3/4	7/1082/504/33/B	0.292074
9/2404/2318/23/Y_2/2	19/43/262/9/YW	0.292074
19/39/OP/23/YW_2/2	12/1980/OP/20/YW_3/7	0.292069
20/2028/563/15/YW_2/4	18/1056/3cam/17/YW	0.292069
14/687/SELF/36/YW	20/7/815/2164/OP/YW_1/3	0.292069
18/2262/2286/16/YW	12/189/527/17/Y_3/5	0.292063
17/529/OP/31/YW	7/2060/669/15/Y	0.29204
5/2248/2348/17/YB_3/3	PLOT21/DOWN-TOP/RANGE18	0.292035
PLOT18/TOP-DOWN/RANGE18_3/5	12/2cam/2221/9/WY	0.292031
10/7/886/2186/OP/W	PLOT8/TOP-DOWN/RANGE18	0.292031
5/442/OP/34/YW_3/6	18/1056/3cam/17/YW	0.292031
16/2405/2408/24/YW	6/2192/2/21/YW	0.292031
16/647/OP/27/YW_4/7	19/39/OP/23/YW_2/2	0.291991
4/2195/48/21/YW_3/3	14/2022/488/22/YB	0.291987
PLOT18/TOP-DOWN/RANGE18_4/5	18/1056/3cam/17/YW	0.291987
20/8/451/OP	7/2060/669/15/Y	0.291987
18/1056/3cam/17/YW	4/2195/48/21/YW_1/3	0.291983
14/687/SELF/36/YW	PLOT2/TOP-DOWN/RANGE18_2/5	0.291983
16/2405/2408/24/YW	19/1070/11cam/17/YB	0.291979
16/647/OP/27/YW	14/687/SELF/36/YW	0.291975
18/974/OP/24/Y	1/104/426/13/YW_3/3	0.291971
8/4/110/384/OP/YW	PLOT18/TOP-DOWN/RANGE18_4/5	0.291967
12/189/527/17/Y_3/5	22/2321/48L/14/YW	0.291943
18/3/221/544/OP/YW_2/5	19/39/OP/23/YW_2/2	0.291943
5/2248/2348/17/YB	1/2133/515/22/Y	0.291925
4/1897/2391/28/Y	19/39/OP/23/YW_2/2	0.291925
PLOT20/RANGE32	PLOT2/TOP-DOWN/RANGE18_5/5	0.291925
1/104/426/13/YW_3/3	19/1070/11cam/17/YB	0.291919
2/3/240/570/OP/YW	14/687/SELF/36/YW	0.291895
2016/897/2208/OP	9/1976/2245/22/YW	0.291895
5/2248/2348/17/YB	12/2cam/2221/9/WY	0.291889
8/2119/OP/27/YW	9/1976/2245/22/YW	0.291889
7/466/OP/9/Y	5/2248/2348/17/YB	0.291876
23/497/OP/24/YW	19/39/OP/23/YW_2/2	0.291853
2/610/SELF/38/YW	9/1976/2245/22/YW	0.291853
19/39/OP/23/YW_3/3	11/2357/364/14/YW	0.29185
9/1776/2172/29/YW	PLOT6/TOP-DOWN/RANGE18	0.29185
14/687/SELF/36/YW	11/2022/488/22/Y	0.291848
14/740/OP/25/Y_3/4	16/647/OP/27/YW_2/4	0.291848
14/687/SELF/36/YW	15/2181/2/22/Y_1/4	0.291843
6/3/237/565/OP/YW	23/2032/428/20/Y_2/5	0.291843
14/740/OP/25/Y_3/4	12/189/527/17/Y_3/5	0.291843
23/868/2290/27/Y	PLOT2/TOP-DOWN/RANGE18_5/5	0.291839
16/2147/177/26/YW	6/3/237/565/OP/YW	0.291798
15/1913/SELF/19/YW	KF_Male	0.291762
20/1704/SELF/12/W	8/102/OP/24/W_4/4	0.291761
6/2313/2251/36/BR	PLOT21/DOWN-TOP/RANGE18	0.291761
PLOT18/TOP-DOWN/RANGE18_3/5	5/2248/2348/17/YB_3/3	0.291759
19/39/OP/23/YW_2/2	11/2374/1909/23/YW_2/6	0.291758
6/1822/2391/30/YB	12/189/527/17/Y_3/5	0.291757
RANGE32/PLOT10	18/1056/3cam/17/YW	0.291757
16/2405/2408/24/YW	4/2195/48/21/YW_3/3	0.291757
5/1/7/6cam/OP/R	4/2195/48/21/YW_1/3	0.291713
11/2374/1909/23/YW_1/6	23/2032/428/20/Y_1/5	0.291713
PLOT20/RANGE32	3/130/OP/24/YW	0.291713
23/497/OP/24/YW	14/687/SELF/36/YW	0.291713
PLOT18/TOP-DOWN/RANGE18_4/5	4/2195/48/21/YW_3/3	0.291712
20/481/OP/24/Y	18/1056/3cam/17/YW	0.291712
19/1629/2319/30/Y	PLOT6/TOP-DOWN/RANGE18	0.291712
1/104/426/13/YW_3/3	11/2374/1909/23/YW_2/6	0.29171
3/484/OP/23/Y	8/2/1355/479/2330/YW_1/2	0.291709
12/1980/OP/20/YW_2/7	1/2133/515/22/Y	0.291667
PLOT8/TOP-DOWN/RANGE18	PLOT21/DOWN-TOP/RANGE18	0.291667
19/39/OP/23/YW_2/2	9/1976/2245/22/YW_2/2	0.291667
PLOT2/TOP-DOWN/RANGE18_5/5	23/2032/428/20/Y_3/5	0.291667
14/687/SELF/36/YW	7/2215/202/17/YW	0.291667
20/720/OP/25/Y	10/469/OP/9/YW_1/3	0.291667
11/2/1348/448/371/R_3/6	9/1976/2245/22/YW	0.291667
18/1902/2400/27/YW	20/2028/563/15/YW_2/4	0.291667
2/103/205/12/YW	20/2037/515/20/Y_3/7	0.291667
23/868/2290/27/Y	12/189/527/17/Y_3/5	0.291667
16/2147/177/26/YW	KF_Male	0.291623
8/2119/OP/27/YW	4/2195/48/21/YW_3/3	0.291623
4/2195/48/21/YW_1/3	20/2037/515/20/Y_2/7	0.291621
RANGE32/PLOT10	PLOT6/TOP-DOWN/RANGE18	0.291621
PLOT2/TOP-DOWN/RANGE18_1/5	19/39/OP/23/YW_2/2	0.291621
11/2098/OP/27/YW	PLOT6/TOP-DOWN/RANGE18	0.291621
5/3/238/566/SELF/Y	22/2321/48L/14/YW	0.29162
16/647/OP/27/YW_4/7	PLOT18/TOP-DOWN/RANGE18_3/5	0.29162
19/534/OP/31/YW	18/1056/3cam/17/YW	0.291577
7/1082/504/33/B	PLOT8/TOP-DOWN/RANGE18	0.291577
PLOT21/DOWN-TOP/RANGE18	20/2037/515/20/Y_3/7	0.291575
17/1645/OP/21/Y	PLOT6/TOP-DOWN/RANGE18	0.291575
PLOT14/RANGE32	PLOT18/TOP-DOWN/RANGE18_3/5	0.291575
6/2192/2/21/YW	1/104/426/13/YW_3/3	0.291539
1/104/426/13/YW_2/3	23/2032/428/20/Y_3/5	0.291538
14/740/OP/25/Y_3/4	1/2133/515/22/Y	0.291533
PLOT8/TOP-DOWN/RANGE18	12/1980/OP/20/YW_2/7	0.291531
20/733/655/34/YW	18/40/OP/23/YW	0.291527
5/3/238/566/SELF/Y	11/85/OP/24/YW	0.291498
20/733/655/34/YW	18/1902/2400/27/YW	0.291496
7/466/OP/9/Y	1/2133/515/22/Y	0.291496
14/740/OP/25/Y_3/4	7/466/OP/9/Y	0.291494
10/7/886/2186/OP/W	11/2357/364/14/YW	0.291487
6/3/237/565/OP/YW	5/2248/2348/17/YB	0.291487
20/1704/SELF/12/W	8/2/1355/479/2330/YW_2/2	0.291487
8/630/OP/37/YW	5/3/238/566/SELF/Y	0.291487
17/1645/OP/21/Y	18/1056/3cam/17/YW	0.291485
8/630/OP/37/YW	4/2195/48/21/YW_3/3	0.291485
23/868/2290/27/Y	19/8/450/OP	0.291485
20/720/OP/25/Y	6/2192/2/21/YW	0.291482
14/740/OP/25/Y	PLOT18/TOP-DOWN/RANGE18_3/3	0.291482
20/481/OP/24/Y	18/40/OP/23/YW	0.29148
1/104/426/13/YW_3/3	13/3/2007/9/YW	0.291452
3/484/OP/23/Y	PLOT17/DOWN-TOP/RANGE18_1/3	0.291452
PLOT2/TOP-DOWN/RANGE18_4/5	19/39/OP/23/YW_2/2	0.291441
16/2124/OP/28/YW	11/2357/364/14/YW	0.291441
2/2036/586/19/YW	11/2357/364/14/YW	0.291441
16/2124/OP/28/YW	1/104/426/13/YW_2/3	0.291438
PLOT18/TOP-DOWN/RANGE18_3/5	4/2195/48/21/YW_1/3	0.291435
6/3/237/565/OP/YW	8/1910/OP/20/W	0.291435
21/2037/501/20/B_1/3	13/3/2007/9/YW	0.291432
5/2248/2348/17/YB	4/2195/48/21/YW_2/3	0.291401
15/2181/2/22/Y_1/4	PLOT8/TOP-DOWN/RANGE18	0.291398
8/1910/OP/20/W	5/2248/2348/17/YB	0.291398
21/5/396/1091/SELF/YW	PLOT6/TOP-DOWN/RANGE18	0.291394
18/1647/SELF/12/B	6/3/237/565/OP/YW	0.291394
PLOT18/TOP-DOWN/RANGE18_2/3	PLOT2/TOP-DOWN/RANGE18_5/5	0.291367
20/360/OP/10/YW	1/2133/515/22/Y	0.291355
9/2404/2318/23/Y_2/2	1/104/426/13/YW_2/3	0.291351
16/2405/2408/24/YW	10/7/886/2186/OP/W	0.291347
15/1913/SELF/19/YW_2/6	16/2405/2408/24/YW	0.291347
PLOT8/TOP-DOWN/RANGE18	13/3/2007/9/YW	0.291343
14/740/OP/25/Y_3/4	8/4/110/384/OP/YW	0.291327
12/189/527/17/Y_3/5	14/2022/488/22/YB	0.291309
16/2124/OP/28/YW	5/3/238/566/SELF/Y	0.291309
PLOT_7/DOWN-TOP/RANGE18_2/5	1/2133/515/22/Y	0.291304
3/2213/48/25/Y_1/9	8/4/110/384/OP/YW_2/4	0.291304
18/1056/3cam/17/YW	PLOT15/TOP-DOWN/RANGE18	0.2913
RANGE32/PLOT10	KF_Male	0.2913
8/4/110/384/OP/YW	PLOT8/TOP-DOWN/RANGE18	0.291282
2/103/205/12/YW	14/687/SELF/36/YW	0.291267
12/189/527/17/Y_3/5	PLOT2/TOP-DOWN/RANGE18_1/5	0.291262
20/7/815/2164/OP/YW_1/3	PLOT6/TOP-DOWN/RANGE18	0.291262
14/687/SELF/36/YW	9/163/OP/10/YW	0.291262
2/103/205/12/YW	20/2037/515/20/Y_1/7	0.291262
16/2405/2408/24/YW	3/2213/48/25/Y_1/9	0.291257
PLOT20/RANGE32	KF_Male	0.291251
8/4/110/384/OP/YW	PLOT18/TOP-DOWN/RANGE18_3/5	0.291237
11/2374/1909/23/YW_1/6	23/2032/428/20/Y_3/5	0.291226
6/174/533/34/YW	4/2195/48/21/YW_1/3	0.291215
4/2195/48/21/YW_3/3	PLOT15/TOP-DOWN/RANGE18	0.291209
20/720/OP/25/Y	21/5/396/1091/SELF/YW	0.291209
20/1704/SELF/12/W	6/1822/2391/30/YB	0.291203
9/2404/2318/23/Y_2/2	4/1897/2391/28/Y	0.291198
14/687/SELF/36/YW	PLOT17/DOWN-TOP/RANGE18_2/3	0.291192
3/2213/48/25/Y_1/9	5/2248/2348/17/YB	0.29118
6/3/237/565/OP/YW	1/2133/515/22/Y	0.291173
13/2088/OP/28/YW	PLOT5/DOWN-TOP/RANGE18	0.291173
13/2153/560/26/YW	12/2cam/2221/9/WY	0.291167
15/2059/412/10/YW	12/189/527/17/Y	0.29116
11/1/14/14OP/Y	1/104/426/13/YW_3/3	0.291152
23/2032/428/20/Y_2/5	KF_Male	0.291139
8/2/1355/479/2330/YW_2/2	8/4/110/384/OP/YW	0.291127
14/687/SELF/36/YW	11/2374/1909/23/YW_1/6	0.291118
14/687/SELF/36/YW	15/2181/2/22/Y	0.291111
3/130/OP/24/YW	16/63/OP/23/YW_1/5	0.291111
11/85/OP/24/YW	20/7/815/2164/OP/YW_2/3	0.291109
3/484/OP/23/Y	6/2192/2/21/YW	0.291107
15/652/OP/27/YW	19/39/OP/23/YW_2/2	0.291092
8/1910/OP/20/W	4/2195/48/21/YW_3/3	0.291077
20/360/OP/10/YW	4/2195/48/21/YW_1/3	0.291077
19/8/450/OP	18/1056/3cam/17/YW	0.291077
PLOT20/RANGE32	PLOT18/TOP-DOWN/RANGE18_2/3	0.291077
8/102/OP/24/W_2/4	19/39/OP/23/YW_2/2	0.291069
16/1641/SELF/12/YW	2/610/SELF/38/YW	0.291053
19/39/OP/23/YW_2/2	4/2112/69322/YW_2/5	0.291037
13/2088/OP/28/YW	5/3/238/566/SELF/Y	0.291028
20/2028/563/15/YW_2/4	5/2248/2348/17/YB	0.291014
2/610/SELF/38/YW	8/1910/OP/20/W	0.291011
3/2213/48/25/Y_1/9	18/2262/2286/16/YW	0.290988
1/1854/41/30/YW	7/2060/669/15/Y	0.290988
9/1976/2245/22/YW	PLOT18/TOP-DOWN/RANGE18_4/5	0.290979
19/723/SELF/25/Y	9/1976/2245/22/YW	0.290979
16/647/OP/27/YW_4/7	PLOT6/TOP-DOWN/RANGE18	0.29097
6/2313/2251/36/BR	16/2405/2408/24/YW	0.29096
11/2357/364/14/YW	4/2195/48/21/YW_1/3	0.290948
11/1/14/14OP/Y	12/189/527/17/Y_3/5	0.290948
16/2405/2408/24/YW	PLOT21/DOWN-TOP/RANGE18	0.290939
5/442/OP/34/YW_3/6	12/189/527/17/Y_3/5	0.290909
19/39/OP/23/YW_2/2	7/2060/669/15/Y	0.290899
19/39/OP/23/YW_2/3	11/2357/364/14/YW	0.290899
PLOT5/DOWN-TOP/RANGE18	13/3/2007/9/YW	0.290899
9/1976/2245/22/YW	PLOT2/TOP-DOWN/RANGE18_4/5	0.290899
14/687/SELF/36/YW	12/189/527/17/Y	0.290889
3/2213/48/25/Y	7/2060/669/15/Y	0.290889
7/222/L3/31/YW	8/102/OP/24/W_4/4	0.290889
8/4/110/384/OP/YW_2/4	PLOT17/DOWN-TOP/RANGE18_2/3	0.29088
19/723/SELF/25/Y	1/104/426/13/YW_2/3	0.290879
5/442/OP/34/YW_3/6	6/1871/OP/20/W	0.29085
20/720/OP/25/Y	PLOT5/DOWN-TOP/RANGE18	0.29085
PLOT8/TOP-DOWN/RANGE18	PLOT15/TOP-DOWN/RANGE18	0.290839
5/2248/2348/17/YB	17/2047/511/10/Y_2/2	0.290839
14/687/SELF/36/YW	18/974/OP/24/Y	0.290839
PLOT20/RANGE32	12/189/527/17/Y	0.290839
16/647/OP/27/YW_4/7	3/2213/48/25/Y_1/9	0.290839
7/466/OP/9/Y	6/1822/2391/30/YB	0.290832
9/2404/2318/23/Y_2/2	PLOT5/DOWN-TOP/RANGE18	0.290832
18/2262/2286/16/YW	23/2032/428/20/Y_3/5	0.290806
6/1/8/9cam/SELF.R	1/104/426/13/YW_3/3	0.290784
14/687/SELF/36/YW	22/1629/2406/30/YW	0.29078
9/1976/2245/22/YW	22/2321/48L/14/YW	0.290776
8/2/1355/479/2330/YW_1/2	6/1871/OP/20/W	0.290773
13/2153/560/26/YW	9/1976/2245/22/YW	0.290761
16/63/OP/23/YW_1/5	PLOT6/TOP-DOWN/RANGE18	0.290749
8/2/1355/479/2330/YW_1/2	1/104/426/13/YW_3/3	0.290733
5/1/7/6cam/OP/R	KF_Male	0.290724
21/2037/501/20/B	12/1980/OP/20/YW_3/7	0.29071
PLOT18/TOP-DOWN/RANGE18_4/5	7/2215/202/17/YW	0.29071
18/40/OP/23/YW	20/2037/515/20/Y_2/7	0.290698
8/2/1355/479/2330/YW_1/2	PLOT_7/DOWN-TOP/RANGE18_2/5	0.290698
1/488/OP/23/YW	7/2060/669/15/Y	0.290698
18/1647/SELF/12/B	18/1056/3cam/17/YW	0.290698
19/39/OP/23/YW_2/2	PLOT17/DOWN-TOP/RANGE18_1/3	0.290685
2/103/205/12/YW	20/2037/515/20/Y_4/7	0.290685
6/1/8/9cam/SELF.R	8/4/110/384/OP/YW_2/4	0.290685
2/610/SELF/38/YW	19/43/262/9/YW	0.290685
18/1902/2400/27/YW	5/3/238/566/SELF/Y	0.290675
3/224/OP/10/YW	18/1056/3cam/17/YW	0.290672
5/3/238/566/SELF/Y	20/2037/515/20/Y_1/7	0.290672
9/2404/2318/23/Y	13/3/2007/9/YW	0.290671
PLOT21/DOWN-TOP/RANGE18	KF_Male	0.290659
9/1776/2172/29/YW	20/2028/563/15/YW_2/4	0.290659
20/481/OP/24/Y	3/484/OP/23/Y	0.290625
7/466/OP/9/Y	18/1056/3cam/17/YW	0.290625
12/2cam/2221/9/WY	18/1056/3cam/17/YW	0.290622
23/868/2290/27/Y	23/4/920/2263/OP/YW	0.290622
8/2119/OP/27/YW	11/2357/364/14/YW	0.290612
3/224/OP/10/YW	PLOT15/TOP-DOWN/RANGE18	0.290608
12/359/OP/10/YW	19/39/OP/23/YW_2/2	0.290584
16/647/OP/27/YW_2/4	7/2060/669/15/Y	0.290584
13/3/2007/9/YW	12/1980/OP/20/YW_3/7	0.29057
20/733/655/34/YW	3/2213/48/25/Y_1/9	0.29057
20/1704/SELF/12/W	11/2374/1909/23/YW_1/6	0.290541
6/2313/2251/36/BR	4/2195/48/21/YW_3/3	0.290541
19/39/OP/23/YW_2/2	10/469/OP/9/YW_1/3	0.290533
13/2153/560/26/YW	8/4/110/384/OP/YW_2/4	0.290533
14/740/OP/25/Y	16/647/OP/27/YW_4/7	0.290525
8/102/OP/24/W_2/4	18/1056/3cam/17/YW	0.290518
20/733/655/34/YW	5/2248/2348/17/YB_3/3	0.290503
15/2181/2/22/Y_1/4	PLOT2/TOP-DOWN/RANGE18_1/5	0.290497
20/7/815/2164/OP/YW_1/3	KF_Male	0.290497
22/717/OP/36/Y	8/4/110/384/OP/YW_2/4	0.290497
5/442/OP/34/YW_2/6	20/2037/515/20/Y_3/7	0.290481
14/740/OP/25/Y_3/4	18/3/221/544/OP/YW_1/5	0.290481
16/647/OP/27/YW_4/7	16/2405/2408/24/YW	0.290466
9/702/299/19/R	8/4/110/384/OP/YW_2/4	0.290466
1/104/426/13/YW_2/3	20/2037/515/20/Y_4/7	0.290429
18/3/221/544/OP/YW_1/5	4/2195/48/21/YW_3/3	0.290429
2/103/205/12/YW	3/2213/48/25/Y_1/9	0.290426
16/647/OP/27/YW_4/7	3/484/OP/23/Y	0.290426
12/189/527/17/Y_3/5	11/2374/1909/23/YW_2/6	0.290409
18/3/221/544/OP/YW_1/5	23/2032/428/20/Y_3/5	0.290407
16/8/2353/SELF	18/1902/2400/27/YW	0.290407
16/2124/OP/28/YW	8/4/110/384/OP/YW_2/4	0.290393
9/2404/2318/23/Y_2/2	9/1976/2245/22/YW_2/2	0.290391
2/610/SELF/38/YW	21/2037/501/20/B_1/3	0.290378
20/1704/SELF/12/W	20/2037/515/20/Y_4/7	0.290376
5/2248/2348/17/YB_3/3	PLOT15/TOP-DOWN/RANGE18	0.290359
13/2088/OP/28/YW	5/2248/2348/17/YB_3/3	0.290359
22/717/OP/36/Y	16/2405/2408/24/YW	0.290358
PLOT20/RANGE32	6/1/8/9cam/SELF.R	0.290341
13/2153/560/26/YW	6/3/237/565/OP/YW	0.29034
5/2248/2348/17/YB_3/3	PLOT_7/DOWN-TOP/RANGE18_2/5	0.290323
PLOT18/TOP-DOWN/RANGE18_3/3	PLOT8/TOP-DOWN/RANGE18	0.290323
5/3/238/566/SELF/Y	20/2037/515/20/Y_2/7	0.290323
3/2213/48/25/Y	PLOT18/TOP-DOWN/RANGE18_3/5	0.290323
18/1902/2400/27/YW	4/2195/48/21/YW_2/3	0.290323
8/4/110/384/OP/YW	20/2037/515/20/Y_3/7	0.290306
1/104/426/13/YW_2/3	4/2195/48/21/YW_3/3	0.290305
6/2192/2/21/YW	19/39/OP/23/YW_2/3	0.290305
9/2404/2318/23/Y_2/2	KF_Male	0.290305
6/1/8/9cam/SELF.R	4/2195/48/21/YW_3/3	0.290304
19/43/262/9/YW_2/2	PLOT8/TOP-DOWN/RANGE18	0.290287
9/1776/2172/29/YW	4/2195/48/21/YW_3/3	0.290287
16/2405/2408/24/YW	23/4/920/2263/OP/YW_2/5	0.290287
3/130/OP/24/YW	8/102/OP/24/W_2/4	0.290287
5/3/238/566/SELF/Y	8/102/OP/24/YW	0.29027
19/534/OP/31/YW	19/39/OP/23/YW_2/2	0.29027
11/2/1348/448/371/R_3/6	19/39/OP/23/YW_2/2	0.290254
19/43/262/9/YW	18/1056/3cam/17/YW	0.290252
9/1976/2245/22/YW	1/2133/515/22/Y	0.290236
11/2374/1909/23/YW_2/6	KF_Male	0.290233
11/2098/OP/27/YW	PLOT18/TOP-DOWN/RANGE18_3/5	0.290233
15/2181/2/22/Y_1/4	5/2248/2348/17/YB_3/3	0.290217
14/740/OP/25/Y_3/4	19/39/OP/23/YW_2/2	0.290217
14/740/OP/25/Y_3/4	23/1648/2330/30/Y	0.290198
18/2150/OP/28/YW	18/1056/3cam/17/YW	0.290198
9/2404/2318/23/Y	19/39/OP/23/YW_2/2	0.290198
20/733/655/34/YW	9/1976/2245/22/YW_2/2	0.290183
RANGE32/PLOT10	7/2060/669/15/Y	0.290164
23/2032/428/20/Y_3/5	7/2060/669/15/Y	0.290155
18/3/221/544/OP/YW_1/5	5/2248/2348/17/YB	0.29015
20/44/48/9/Y	4/2195/48/21/YW_3/3	0.290142
10/695/OP/35/YW	18/3/221/544/OP/YW_1/5	0.290138
16/526/SELF/31	9/1976/2245/22/YW	0.290136
7/2215/202/17/YW	KF_Male	0.29013
21/2009/OP/25/Y	5/2248/2348/17/YB_3/3	0.290117
5/2248/2348/17/YB_3/3	12/1980/OP/20/YW_2/7	0.29011
20/720/OP/25/Y	23/2032/428/20/Y_1/5	0.29011
PLOT20/RANGE32	PLOT18/TOP-DOWN/RANGE18_3/5	0.29011
18/3/221/544/OP/YW_1/5	1/104/426/13/YW_2/3	0.290089
23/1648/2330/30/Y	18/1056/3cam/17/YW	0.290089
11/2/1348/448/371/R_3/6	KF_Male	0.290064
21/2085/574/34/YW	7/2060/669/15/Y	0.290064
16/2405/2408/24/YW	PLOT15/TOP-DOWN/RANGE18	0.290055
9/702/299/19/R	PLOT8/TOP-DOWN/RANGE18	0.290055
18/2262/2286/16/YW	PLOT8/TOP-DOWN/RANGE18	0.290043
3/2213/48/25/Y_1/9	PLOT8/TOP-DOWN/RANGE18	0.290043
6/3/237/565/OP/YW	5/2248/2348/17/YB_3/3	0.290034
12/189/527/17/Y_3/5	17/2047/511/10/Y_2/2	0.290022
22/2132/691/19/Y	KF_Male	0.290022
6/174/533/34/YW	3/2213/48/25/Y_1/9	0.290011
5/1/7/6cam/OP/R	14/687/SELF/36/YW	0.29
2/1848/2379/30/R	PLOT8/TOP-DOWN/RANGE18	0.289989
9/1976/2245/22/YW	11/2022/488/22/Y	0.289967
14/7/88/2175/SELF/YW	19/39/OP/23/YW_2/2	0.289967
19/534/OP/31/YW	PLOT_7/DOWN-TOP/RANGE18_2/5	0.289967
21/1636/2406/YW_1/7	PLOT15/TOP-DOWN/RANGE18	0.289957
23/868/2290/27/Y	6/2313/2251/36/BR	0.289944
11/2357/364/14/YW	11/2022/488/22/Y	0.289934
21/5/396/1091/SELF/YW	18/1056/3cam/17/YW	0.289934
16/2405/2408/24/YW	PLOT4/TOP-DOWN/RANGE18	0.289925
23/868/2290/27/Y	PLOT14/RANGE32	0.289925
18/974/OP/24/Y	4/2195/48/21/YW_1/3	0.289911
2/610/SELF/38/YW	4/2195/48/21/YW_3/3	0.289911
13/2153/560/26/YW	9/1776/2172/29/YW	0.289911
23/4/920/2263/OP/YW	11/85/OP/24/YW	0.289907
7/2215/202/17/YW	4/2195/48/21/YW_1/3	0.289902
15/2059/412/10/YW	4/2195/48/21/YW_3/3	0.289902
1/104/426/13/YW_2/3	PLOT2/TOP-DOWN/RANGE18_5/5	0.289885
16/2147/177/26/YW	18/1056/3cam/17/YW	0.289885
19/39/OP/23/YW_2/2	10/469/OP/9/YW_2/3	0.289879
11/1/14/14OP/Y	7/2060/669/15/Y	0.289879
5/3/238/566/SELF/Y	PLOT18/TOP-DOWN/RANGE18_4/5	0.289871
3/2213/48/25/Y	5/2248/2348/17/YB	0.289871
15/1913/SELF/19/YW	4/2195/48/21/YW_2/3	0.289863
3/484/OP/23/Y	19/8/450/OP	0.289855
8/4/110/384/OP/YW_2/4	1/104/426/13/YW_3/3	0.289848
7/2060/669/15/Y	KF_Male	0.289847
PLOT18/TOP-DOWN/RANGE18_5/5	1/104/426/13/YW_2/3	0.289847
16/1506/24/30/WY_1/6	9/1976/2245/22/YW	0.289847
6/3/237/565/OP/YW	9/1976/2245/22/YW	0.289847
4/2195/48/21/YW_1/3	PLOT17/DOWN-TOP/RANGE18_1/3	0.28984
12/1566/180/29/YW	PLOT6/TOP-DOWN/RANGE18	0.28984
23/4/920/2263/OP/YW	5/2248/2348/17/YB	0.28984
13/2153/560/26/YW	20/2028/563/15/YW_2/4	0.28984
16/647/OP/27/YW_2/4	11/2357/364/14/YW	0.289816
9/628/OP/37/YW	8/4/110/384/OP/YW	0.289802
PLOT_7/DOWN-TOP/RANGE18	19/39/OP/23/YW_2/2	0.289791
2/1848/2379/30/R	4/2195/48/21/YW_1/3	0.289791
19/723/SELF/25/Y	4/2195/48/21/YW_1/3	0.289791
8/2395/SELF/38/YW	14/687/SELF/36/YW	0.289791
23/1648/2330/30/Y	4/2195/48/21/YW_3/3	0.289791
15/2181/2/22/Y_1/4	PLOT21/DOWN-TOP/RANGE18	0.289785
15/2066/OP/28/YW	5/3/238/566/SELF/Y	0.289785
19/534/OP/31/YW	14/687/SELF/36/YW	0.289785
7/1082/504/33/B	20/2028/563/15/YW_2/4	0.289785
2/610/SELF/38/YW	18/2262/2286/16/YW	0.289766
2/1848/2379/30/R	4/2195/48/21/YW_3/3	0.28976
19/1070/11cam/17/YB	4/2195/48/21/YW_3/3	0.289755
12/189/527/17/Y_3/5	PLOT18/TOP-DOWN/RANGE18_2/3	0.289755
12/359/OP/10/YW	5/3/238/566/SELF/Y	0.289755
5/477/OP/23/Y	12/189/527/17/Y_3/5	0.289744
7/466/OP/9/Y	20/2028/563/15/YW_1/4	0.289744
16/647/OP/27/YW_4/7	13/3/2007/9/YW	0.289741
14/740/OP/25/Y	1/104/426/13/YW_2/3	0.289741
19/43/262/9/YW_2/2	19/39/OP/23/YW_2/2	0.289735
19/8/450/OP	14/2022/488/22/YB	0.289735
11/1/14/14OP/Y	11/2357/364/14/YW	0.289735
16/1506/24/30/WY_2/6	19/39/OP/23/YW_2/2	0.28973
6/2192/2/21/YW	5/2248/2348/17/YB	0.289725
KF_Male	PLOT15/TOP-DOWN/RANGE18	0.289709
PLOT18/TOP-DOWN/RANGE18_3/5	12/1980/OP/20/YW_2/7	0.289704
20/720/OP/25/Y	16/63/OP/23/YW_5/5	0.289704
20/733/655/34/YW	4/2195/48/21/YW_2/3	0.289704
13/2153/560/26/YW	8/102/OP/24/W_2/4	0.289704
4/2195/48/21/YW_2/3	PLOT6/TOP-DOWN/RANGE18	0.2897
11/2357/364/14/YW	1/2133/515/22/Y	0.289695
2016/897/2208/OP	8/4/110/384/OP/YW	0.289691
KF_Male	20/2037/515/20/Y_1/7	0.289678
14/687/SELF/36/YW	PLOT2/TOP-DOWN/RANGE18_3/5	0.289674
15/2059/412/10/YW	PLOT18/TOP-DOWN/RANGE18_3/3	0.289674
12/189/527/17/Y_3/5	18/1056/3cam/17/YW	0.28967
20/2028/563/15/YW_1/4	4/2195/48/21/YW_3/3	0.28967
16/2405/2408/24/YW	4/1897/2391/28/Y	0.289666
2/610/SELF/38/YW	1/104/426/13/YW_3/3	0.289666
10/695/OP/35/YW	23/1648/2330/30/Y	0.289655
20/720/OP/25/Y	18/40/OP/23/YW	0.289651
9/2149/615/25/Y_2/4	19/39/OP/23/YW_2/2	0.289648
6/2313/2251/36/BR	11/2/1348/448/371/R_3/6	0.289648
7/222/L3/31/YW	19/39/OP/23/YW_2/2	0.289644
PLOT14/RANGE32	19/39/OP/23/YW_2/2	0.289644
14/687/SELF/36/YW	20/7/815/2164/OP/YW_2/3	0.289634
4/1897/2391/28/Y	1/2133/515/22/Y	0.289634
6/3/237/565/OP/YW	6/1/8/9cam/SELF.R	0.289624
8/102/OP/24/W_2/4	4/2195/48/21/YW_2/3	0.289617
14/740/OP/25/Y_3/4	KF_Male	0.289617
16/1641/SELF/12/YW	12/189/527/17/Y_3/5	0.289615
10/695/OP/35/YW	18/1056/3cam/17/YW	0.289593
20/720/OP/25/Y	8/4/110/384/OP/YW_2/4	0.28959
17/529/OP/31/YW	14/687/SELF/36/YW	0.28959
12/1980/OP/20/YW_2/7	PLOT6/TOP-DOWN/RANGE18	0.289588
PLOT18/TOP-DOWN/RANGE18_3/3	KF_Male	0.289588
2/103/205/12/YW	11/2357/364/14/YW	0.289586
4/1897/2391/28/Y	14/687/SELF/36/YW	0.289581
11/85/OP/24/YW	8/2/1355/479/2330/YW_1/2	0.289581
16/647/OP/27/YW_4/7	9/628/OP/37/YW	0.289562
4/2195/48/21/YW_1/3	7/2060/669/15/Y	0.28956
6/1822/2391/30/YB	PLOT6/TOP-DOWN/RANGE18	0.28956
12/189/527/17/Y_3/5	11/2022/488/22/Y	0.289559
20/7/815/2164/OP/YW_1/3	4/2195/48/21/YW_1/3	0.289559
19/534/OP/31/YW	15/2181/2/22/Y_1/4	0.289559
5/3/238/566/SELF/Y	20/2028/563/15/YW_2/4	0.289557
2/610/SELF/38/YW	PLOT2/TOP-DOWN/RANGE18_5/5	0.289557
PLOT18/TOP-DOWN/RANGE18_4/5	11/2357/364/14/YW	0.289531
9/2/1354/479/265/YW	13/3/2007/9/YW	0.28953
16/2405/2408/24/YW	15/2181/2/22/Y	0.289503
14/740/OP/25/Y	3/130/OP/24/YW	0.289503
10/2402/2318/23/YW	5/2248/2348/17/YB	0.289502
2/461/OP/9/Y	4/2195/48/21/YW_3/3	0.289502
2/103/205/12/YW	6/3/237/565/OP/YW	0.289502
12/189/527/17/Y_3/5	1/104/426/13/YW_3/3	0.289474
8/4/110/384/OP/YW_2/4	20/2037/515/20/Y_3/7	0.289474
20/733/655/34/YW	PLOT5/DOWN-TOP/RANGE18	0.289474
2/610/SELF/38/YW	15/2181/2/22/Y_1/4	0.289474
16/647/OP/27/YW_3/4	14/687/SELF/36/YW	0.289474
4/2195/48/21/YW_3/3	23/2032/428/20/Y_3/5	0.289447
PLOT18/TOP-DOWN/RANGE18_3/5	19/1070/11cam/17/YB	0.289445
12/189/527/17/Y_3/5	13/3/2007/9/YW	0.289445
5/3/238/566/SELF/Y	12/1980/OP/20/YW_1/7	0.289445
7/466/OP/9/Y	15/2181/2/22/Y	0.289445
12/189/527/17/Y	KF_Male	0.289444
2/3/240/570/OP/YW	13/3/2007/9/YW	0.289444
5/442/OP/34/YW	1/2133/515/22/Y	0.289419
7/1082/504/33/B	7/466/OP/9/Y	0.289419
2/103/205/12/YW	7/2060/669/15/Y	0.289417
19/39/OP/23/YW_3/3	PLOT6/TOP-DOWN/RANGE18	0.289416
14/740/OP/25/Y	19/39/OP/23/YW_2/2	0.289414
10/695/OP/35/YW	PLOT6/TOP-DOWN/RANGE18	0.289414
11/85/OP/24/YW	12/189/527/17/Y_3/5	0.289394
19/8/450/OP	1/104/426/13/YW_3/3	0.289392
5/2248/2348/17/YB	20/2037/515/20/Y_3/7	0.289391
9/2404/2318/23/Y_2/2	5/2248/2348/17/YB	0.289391
23/2032/428/20/Y_1/5	11/2022/488/22/Y	0.289387
6/3/237/565/OP/YW	2/3/240/570/OP/YW	0.289385
6/1/8/9cam/SELF.R	5/2248/2348/17/YB_3/3	0.289384
13/2088/OP/28/YW	23/2032/428/20/Y_3/5	0.289364
5/2248/2348/17/YB	KF_Male	0.289362
20/2028/563/15/YW_2/4	PLOT8/TOP-DOWN/RANGE18	0.289362
19/1629/2319/30/Y	PLOT18/TOP-DOWN/RANGE18_3/5	0.289359
9/2404/2318/23/Y_2/2	15/1/19/29SELF/W	0.289359
15/2181/2/22/Y_1/4	PLOT6/TOP-DOWN/RANGE18	0.289335
7/222/L3/31/YW	5/3/238/566/SELF/Y	0.289332
2/2036/586/19/YW	14/687/SELF/36/YW	0.289332
11/2357/364/14/YW	20/2037/515/20/Y_1/7	0.289329
18/974/OP/24/Y	1/2133/515/22/Y	0.289329
23/868/2290/27/Y	18/974/OP/24/Y	0.289329
5/2248/2348/17/YB_3/3	11/2374/1909/23/YW_1/6	0.289326
3/484/OP/23/Y	12/189/527/17/Y	0.289308
PLOT2/TOP-DOWN/RANGE18_4/5	11/2357/364/14/YW	0.289305
1/104/426/13/YW_2/3	23/2032/428/20/Y_1/5	0.289301
PLOT18/TOP-DOWN/RANGE18_3/3	PLOT18/TOP-DOWN/RANGE18_3/5	0.289301
23/868/2290/27/Y	12/189/527/17/Y	0.289301
6/3/237/565/OP/YW	18/40/OP/23/YW	0.289298
16/647/OP/27/YW_4/7	23/4/920/2263/OP/YW	0.289298
20/733/655/34/YW	3/484/OP/23/Y	0.289282
23/4/920/2263/OP/YW	20/7/815/2164/OP/YW_1/3	0.289278
8/102/OP/24/YW	18/1056/3cam/17/YW	0.289274
10/2402/2318/23/YW	19/39/OP/23/YW_2/2	0.28927
14/687/SELF/36/YW	8/102/OP/24/W_4/4	0.28927
14/740/OP/25/Y	KF_Male	0.289266
11/2/1348/448/371/R_2/6	1/104/426/13/YW_3/3	0.289256
5/442/OP/34/YW_3/6	1/2133/515/22/Y	0.289247
8/4/110/384/OP/YW_2/4	11/2374/1909/23/YW_2/6	0.289243
5/1900/L2/28/YW	18/1056/3cam/17/YW	0.289243
20/733/655/34/YW	2/461/OP/9/Y	0.289243
10/7/886/2186/OP/W	1/104/426/13/YW_3/3	0.289231
11/2/1348/448/371/R_3/6	1/2133/515/22/Y	0.289226
14/687/SELF/36/YW	20/2028/563/15/YW_1/4	0.289221
PLOT_7/DOWN-TOP/RANGE18	18/1056/3cam/17/YW	0.289216
9/628/OP/37/YW	15/2181/2/22/Y_1/4	0.289216
2/461/OP/9/Y	1/104/426/13/YW_2/3	0.289216
2/103/205/12/YW	1/104/426/13/YW_3/3	0.289211
19/1070/11cam/17/YB	23/2032/428/20/Y_3/5	0.289206
9/2082/OP/27/YW	1/2133/515/22/Y	0.289206
9/2149/615/25/Y	PLOT18/TOP-DOWN/RANGE18_5/5	0.289189
PLOT14/RANGE32	PLOT21/DOWN-TOP/RANGE18	0.289189
12/359/OP/10/YW	PLOT6/TOP-DOWN/RANGE18	0.289189
16/2405/2408/24/YW	8/1910/OP/20/W	0.289183
5/1900/L2/28/YW	19/39/OP/23/YW_2/2	0.289183
20/481/OP/24/Y	5/2248/2348/17/YB_3/3	0.289183
9/2082/OP/27/YW	9/1976/2245/22/YW	0.289175
8/4/110/384/OP/YW_2/4	20/7/815/2164/OP/YW_1/3	0.289163
PLOT18/TOP-DOWN/RANGE18_3/3	20/2332/736/YW	0.289157
14/7/88/2175/SELF/YW	KF_Male	0.289123
11/2/1348/448/371/R_2/6	18/1056/3cam/17/YW	0.289123
1/488/OP/23/YW	19/39/OP/23/YW_2/2	0.289123
PLOT20/RANGE32	8/102/OP/24/W_4/4	0.289123
16/1641/SELF/12/YW	20/720/OP/25/Y	0.289123
8/102/OP/24/W_2/4	4/2195/48/21/YW_3/3	0.289097
18/3/221/544/OP/YW_1/5	11/2357/364/14/YW	0.289097
18/1902/2400/27/YW	20/720/OP/25/Y	0.289095
3/484/OP/23/Y	6/1822/2391/30/YB	0.289087
1/104/426/13/YW_2/3	11/2357/364/14/YW	0.289071
PLOT18/TOP-DOWN/RANGE18_2/3	PLOT8/TOP-DOWN/RANGE18	0.289071
22/1838/2399/29/YW	7/2060/669/15/Y	0.289071
7/222/L3/31/YW	6/3/237/565/OP/YW	0.289071
12/189/527/17/Y_3/5	PLOT6/TOP-DOWN/RANGE18	0.289054
23/868/2290/27/Y	18/1902/2400/27/YW	0.289047
19/39/OP/23/YW_2/2	4/2112/69322/YW_1/5	0.289046
20/360/OP/10/YW	9/1976/2245/22/YW	0.289046
16/1506/24/30/WY_1/6	18/1056/3cam/17/YW	0.289046
15/1/19/29SELF/W	8/4/110/384/OP/YW_2/4	0.289046
16/2147/177/26/YW	7/2060/669/15/Y	0.289038
10/2152/1627/25/Y	19/39/OP/23/YW_2/2	0.289037
14/687/SELF/36/YW	16/1506/24/30/WY_1/6	0.28902
14/2022/488/22/YB	KF_Male	0.289011
9/468/OP/9/Y	PLOT6/TOP-DOWN/RANGE18	0.289011
18/2150/OP/28/YW_2/6	19/8/450/OP	0.289011
4/2195/48/21/YW_1/3	1/2133/515/22/Y	0.288996
7/466/OP/9/Y	2/610/SELF/38/YW	0.288996
1/104/426/13/YW_3/3	PLOT8/TOP-DOWN/RANGE18	0.288991
3/484/OP/23/Y	4/1897/2391/28/Y	0.288986
6/3/237/565/OP/YW	14/687/SELF/36/YW	0.288986
4/482/OP/23/Y	11/2357/364/14/YW	0.288973
PLOT18/TOP-DOWN/RANGE18_3/5	PLOT2/TOP-DOWN/RANGE18_4/5	0.288961
18/3/221/544/OP/YW_2/5	12/189/527/17/Y_3/5	0.288961
3/484/OP/23/Y	8/4/110/384/OP/YW_2/4	0.288958
[truncated: 27,162 more rows]
