# Supplementary material for: DArTseq-based SNP markers reveal high genetic diversity among early generation fall armyworm tolerant maize inbred lines
Source: PLoS One. 2024 Apr 17;19(4):e0294863. doi: 10.1371/journal.pone.0294863 (PMC11023204; doi:10.1371/journal.pone.0294863)
Supplement: S4 Table — (XLSX) [file pone.0294863.s004.xlsx]

## Sheet: S4 Table 
i	j	D(i,j)
14/740/OP/25/Y_3/4	6/2192/2/21/YW	0
6/2192/2/21/YW	14/740/OP/25/Y_3/4	0
1/104/426/13/YW_3/3	23/497/OP/24/YW	0
23/497/OP/24/YW	1/104/426/13/YW_3/3	0
15/1913/SELF/19/YW_2/6	20/2332/736/YW	0
20/2332/736/YW	15/1913/SELF/19/YW_2/6	0
11/1/14/14OP/Y	18/3/221/544/OP/YW_1/5	0
18/3/221/544/OP/YW_1/5	11/1/14/14OP/Y	0
11/1/14/14OP/Y	7/466/OP/9/Y	0
7/466/OP/9/Y	11/1/14/14OP/Y	0
14/740/OP/25/Y_3/4	8/1910/OP/20/W	0
8/1910/OP/20/W	14/740/OP/25/Y_3/4	0
19/39/OP/23/YW_2/3	6/2192/2/21/YW	0
6/2192/2/21/YW	19/39/OP/23/YW_2/3	0
16/1506/24/30/WY_2/6	22/1838/2399/29/YW	0
22/1838/2399/29/YW	16/1506/24/30/WY_2/6	0
11/1/14/14OP/Y	6/2192/2/21/YW	0
6/2192/2/21/YW	11/1/14/14OP/Y	0
18/1056/3cam/17/YW	4/2112/69322/YW	0
4/2112/69322/YW	18/1056/3cam/17/YW	0
6/473/SELF/23/Y	PLOT8/TOP-DOWN/RANGE18	0
PLOT8/TOP-DOWN/RANGE18	6/473/SELF/23/Y	0
9/2149/615/25/Y	9/2404/2318/23/Y_2/2	0
9/2404/2318/23/Y_2/2	9/2149/615/25/Y	0
20/2037/515/20/Y_4/7	20/7/815/2164/OP/YW_1/3	0
20/7/815/2164/OP/YW_1/3	20/2037/515/20/Y_4/7	0
20/2332/736/YW	PLOT18/TOP-DOWN/RANGE18_3/3	0
PLOT18/TOP-DOWN/RANGE18_3/3	20/2332/736/YW	0
18/2262/2286/16/YW	7/2060/669/15/Y	0
7/2060/669/15/Y	18/2262/2286/16/YW	0
16/63/OP/23/YW_1/5	5/442/OP/34/YW_2/6	0
5/442/OP/34/YW_2/6	16/63/OP/23/YW_1/5	0
13/2153/560/26/YW	23/497/OP/24/YW	0
23/497/OP/24/YW	13/2153/560/26/YW	0
16/2124/OP/28/YW	8/1910/OP/20/W	0
8/1910/OP/20/W	16/2124/OP/28/YW	0
18/3/221/544/OP/YW_1/5	19/43/262/9/YW_2/2	0
19/43/262/9/YW_2/2	18/3/221/544/OP/YW_1/5	0
16/647/OP/27/YW_2/4	18/1853/OP/19/R	0
18/1853/OP/19/R	16/647/OP/27/YW_2/4	0
6/2313/2251/36/BR	8/4/110/384/OP/YW_2/4	0
8/4/110/384/OP/YW_2/4	6/2313/2251/36/BR	0
8/2/1355/479/2330/YW_1/2	8/2/1355/479/2330/YW_2/2	0
8/2/1355/479/2330/YW_2/2	8/2/1355/479/2330/YW_1/2	0
12/1980/OP/20/YW_3/7	21/2037/501/20/B	0
21/2037/501/20/B	12/1980/OP/20/YW_3/7	0
13/3/2007/9/YW	9/2/1354/479/265/YW	0
9/2/1354/479/265/YW	13/3/2007/9/YW	0
20/360/OP/10/YW	7/2215/202/17/YW	0
7/2215/202/17/YW	20/360/OP/10/YW	0
5/2248/2348/17/YB_3/3	6/191/OP/1/YW	0
6/191/OP/1/YW	5/2248/2348/17/YB_3/3	0
20/2332/736/YW	8/2304/2301/36/YW	0
8/2304/2301/36/YW	20/2332/736/YW	0
11/2/1348/448/371/R_2/6	KF_Male	0
KF_Male	11/2/1348/448/371/R_2/6	0
1/104/426/13/YW_2/3	9/628/OP/37/YW	0
9/628/OP/37/YW	1/104/426/13/YW_2/3	0
15/1913/SELF/19/YW_2/6	19/43/262/9/YW_2/2	0
19/43/262/9/YW_2/2	15/1913/SELF/19/YW_2/6	0
16/647/OP/27/YW_4/7	20/7/815/2164/OP/YW_2/3	0
20/7/815/2164/OP/YW_2/3	16/647/OP/27/YW_4/7	0
15/8/2352/OP	PLOT18/TOP-DOWN/RANGE18_3/5	0
PLOT18/TOP-DOWN/RANGE18_3/5	15/8/2352/OP	0
11/2357/364/14/YW	19/43/262/9/YW_2/2	0
19/43/262/9/YW_2/2	11/2357/364/14/YW	0
7/222/L3/31/YW	8/102/OP/24/W_4/4	0
8/102/OP/24/W_4/4	7/222/L3/31/YW	0
15/1913/SELF/19/YW	23/1648/2330/30/Y	0
23/1648/2330/30/Y	15/1913/SELF/19/YW	0
16/2405/2408/24/YW	20/2037/515/20/Y_4/7	0
20/2037/515/20/Y_4/7	16/2405/2408/24/YW	0
10/469/OP/9/YW_1/3	9/628/OP/37/YW	0
9/628/OP/37/YW	10/469/OP/9/YW_1/3	0
10/7/886/2186/OP/W	23/2032/428/20/Y_1/5	0
23/2032/428/20/Y_1/5	10/7/886/2186/OP/W	0
2/103/205/12/YW	9/2404/2318/23/Y_2/2	0
9/2404/2318/23/Y_2/2	2/103/205/12/YW	0
1/104/426/13/YW_2/3	RANGE32/PLOT10	0
RANGE32/PLOT10	1/104/426/13/YW_2/3	0
11/3/228/551/OP/YW	19/8/450/OP	0
19/8/450/OP	11/3/228/551/OP/YW	0
4/2195/48/21/YW_2/3	6/191/OP/1/YW	0
6/191/OP/1/YW	4/2195/48/21/YW_2/3	0
18/40/OP/23/YW	20/2037/515/20/Y_2/7	0
20/2037/515/20/Y_2/7	18/40/OP/23/YW	0
11/85/OP/24/YW	13/3/2007/9/YW	0
13/3/2007/9/YW	11/85/OP/24/YW	0
10/1/12/10SELF/YW	22/1838/2399/29/YW	0
22/1838/2399/29/YW	10/1/12/10SELF/YW	0
23/2032/428/20/Y_1/5	PLOT2/TOP-DOWN/RANGE18_2/5	0
PLOT2/TOP-DOWN/RANGE18_2/5	23/2032/428/20/Y_1/5	0
22/1871B/L2/27/YW	23/2032/428/20/Y_1/5	0
23/2032/428/20/Y_1/5	22/1871B/L2/27/YW	0
15/1913/SELF/19/YW	3/130/OP/24/YW	0
3/130/OP/24/YW	15/1913/SELF/19/YW	0
20/2332/736/YW	23/868/2290/27/Y	0
23/868/2290/27/Y	20/2332/736/YW	0
13/3/2007/9/YW	20/2332/736/YW	0
20/2332/736/YW	13/3/2007/9/YW	0
18/1056/3cam/17/YW	4/2112/69322/YW_1/5	0
4/2112/69322/YW_1/5	18/1056/3cam/17/YW	0
14/2022/488/22/YB	5/3/238/566/SELF/Y	0
5/3/238/566/SELF/Y	14/2022/488/22/YB	0
11/2357/364/14/YW	15/2181/2/22/Y	0
15/2181/2/22/Y	11/2357/364/14/YW	0
11/2357/364/14/YW	2/129/OP/24/YW	0
2/129/OP/24/YW	11/2357/364/14/YW	0
11/2/1348/448/371/R_2/6	15/1913/SELF/19/YW	0
15/1913/SELF/19/YW	11/2/1348/448/371/R_2/6	0
20/2037/515/20/Y_4/7	23/2032/428/20/Y_1/5	0
23/2032/428/20/Y_1/5	20/2037/515/20/Y_4/7	0
14/687/SELF/36/YW	4/1/6/4OP/YW	0
4/1/6/4OP/YW	14/687/SELF/36/YW	0
11/85/OP/24/YW	PLOT6/TOP-DOWN/RANGE18	0
PLOT6/TOP-DOWN/RANGE18	11/85/OP/24/YW	0
12/1980/OP/20/YW_3/7	20/720/OP/25/Y	0
20/720/OP/25/Y	12/1980/OP/20/YW_3/7	0
17/2047/511/10/Y_1/2	2016/897/2208/OP	0
2016/897/2208/OP	17/2047/511/10/Y_1/2	0
16/63/OP/23/YW_1/5	19/723/SELF/25/Y	0
19/723/SELF/25/Y	16/63/OP/23/YW_1/5	0
18/3/221/544/OP/YW_1/5	PLOT2/TOP-DOWN/RANGE18_4/5	0
PLOT2/TOP-DOWN/RANGE18_4/5	18/3/221/544/OP/YW_1/5	0
1/2133/515/22/Y	2/3/240/570/OP/YW	0
2/3/240/570/OP/YW	1/2133/515/22/Y	0
13/2153/560/26/YW	8/729/SELF/26/YW	0
8/729/SELF/26/YW	13/2153/560/26/YW	0
16/63/OP/23/YW_5/5	PLOT18/TOP-DOWN/RANGE18_5/5	0
PLOT18/TOP-DOWN/RANGE18_5/5	16/63/OP/23/YW_5/5	0
15/2181/2/22/Y_1/4	PLOT2/TOP-DOWN/RANGE18_1/5	0
PLOT2/TOP-DOWN/RANGE18_1/5	15/2181/2/22/Y_1/4	0
21/1636/2406/YW_1/7	PLOT15/TOP-DOWN/RANGE18	0
PLOT15/TOP-DOWN/RANGE18	21/1636/2406/YW_1/7	0
23/2032/428/20/Y_1/5	4/2112/69322/YW	0
4/2112/69322/YW	23/2032/428/20/Y_1/5	0
23/2032/428/20/Y_1/5	4/2112/69322/YW_1/5	0
4/2112/69322/YW_1/5	23/2032/428/20/Y_1/5	0
2/2036/586/19/YW	3/484/OP/23/Y	0
3/484/OP/23/Y	2/2036/586/19/YW	0
9/2149/615/25/Y	PLOT18/TOP-DOWN/RANGE18_5/5	0
PLOT18/TOP-DOWN/RANGE18_5/5	9/2149/615/25/Y	0
12/1980/OP/20/YW_3/7	4/2195/48/21/YW_2/3	0
4/2195/48/21/YW_2/3	12/1980/OP/20/YW_3/7	0
12/189/527/17/Y	21/2037/501/20/B_1/3	0
21/2037/501/20/B_1/3	12/189/527/17/Y	0
1/488/OP/23/YW	11/85/OP/24/YW	0
11/85/OP/24/YW	1/488/OP/23/YW	0
1/2130/373/20/YW	20/2037/515/20/Y_4/7	0
20/2037/515/20/Y_4/7	1/2130/373/20/YW	0
20/441/SELF/37/Y	5/477/OP/23/Y	0
5/477/OP/23/Y	20/441/SELF/37/Y	0
10/469/OP/9/YW_2/3	9/628/OP/37/YW	0
9/628/OP/37/YW	10/469/OP/9/YW_2/3	0
19/39/OP/23/YW_3/3	9/468/OP/9/Y	0
9/468/OP/9/Y	19/39/OP/23/YW_3/3	0
1/104/426/13/YW_2/3	20/481/OP/24/Y	0
20/481/OP/24/Y	1/104/426/13/YW_2/3	0
23/2032/428/20/Y_1/5	9/2149/615/25/Y_2/4	0
9/2149/615/25/Y_2/4	23/2032/428/20/Y_1/5	0
1/2130/373/20/YW	6/3/237/565/OP/YW	0
6/3/237/565/OP/YW	1/2130/373/20/YW	0
1/2402/OP/36/YW	13/2088/OP/28/YW	0
13/2088/OP/28/YW	1/2402/OP/36/YW	0
18/40/OP/23/YW_3/10	21/2085/574/34/YW	0
21/2085/574/34/YW	18/40/OP/23/YW_3/10	0
14/2022/488/22/YB	PLOT2/TOP-DOWN/RANGE18_5/5	0
PLOT2/TOP-DOWN/RANGE18_5/5	14/2022/488/22/YB	0
15/2059/412/10/YW	21/5/396/1091/SELF/YW	0
21/5/396/1091/SELF/YW	15/2059/412/10/YW	0
1/104/426/13/YW_2/3	22/717/OP/36/Y	0
22/717/OP/36/Y	1/104/426/13/YW_2/3	0
6/2313/2251/36/BR	PLOT4/TOP-DOWN/RANGE18	0
PLOT4/TOP-DOWN/RANGE18	6/2313/2251/36/BR	0
13/3/2007/9/YW	23/2091/492/34/Y_2/3	0
23/2091/492/34/Y_2/3	13/3/2007/9/YW	0
23/2032/428/20/Y_1/5	4/2112/69322/YW_2/5	0
4/2112/69322/YW_2/5	23/2032/428/20/Y_1/5	0
20/2037/515/20/Y_1/7	6/174/533/34/YW	0
6/174/533/34/YW	20/2037/515/20/Y_1/7	0
13/3/2007/9/YW	21/7/873/2159/OP/Y	0
21/7/873/2159/OP/Y	13/3/2007/9/YW	0
6/2313/2251/36/BR	8/2395/SELF/38/YW	0
8/2395/SELF/38/YW	6/2313/2251/36/BR	0
5/477/OP/23/Y	6/2192/2/21/YW	0
6/2192/2/21/YW	5/477/OP/23/Y	0
18/40/OP/23/YW	20/2037/515/20/Y_4/7	0
20/2037/515/20/Y_4/7	18/40/OP/23/YW	0
1/104/426/13/YW_3/3	PLOT21/DOWN-TOP/RANGE18	0
PLOT21/DOWN-TOP/RANGE18	1/104/426/13/YW_3/3	0
16/647/OP/27/YW_2/4	6/2313/2251/36/BR	0
6/2313/2251/36/BR	16/647/OP/27/YW_2/4	0
19/39/OP/23/YW_2/3	20/481/OP/24/Y	0
20/481/OP/24/Y	19/39/OP/23/YW_2/3	0
1/2133/515/22/Y	2/610/SELF/38/YW	0
2/610/SELF/38/YW	1/2133/515/22/Y	0
19/39/OP/23/YW_2/3	8/1910/OP/20/W	0
8/1910/OP/20/W	19/39/OP/23/YW_2/3	0
20/2037/515/20/Y_2/7	6/174/533/34/YW	0
6/174/533/34/YW	20/2037/515/20/Y_2/7	0
1/2133/515/22/Y	9/2149/615/25/Y	0
9/2149/615/25/Y	1/2133/515/22/Y	0
17/1645/OP/21/Y	4/2112/69322/YW	0
4/2112/69322/YW	17/1645/OP/21/Y	0
21/2/257/602/OP/YW	5/3/238/566/SELF/Y	0
5/3/238/566/SELF/Y	21/2/257/602/OP/YW	0
11/2357/364/14/YW	16/63/OP/23/YW_4/5	0
16/63/OP/23/YW_4/5	11/2357/364/14/YW	0
21/1636/2406/YW_2/7	21/2085/574/34/YW	0
21/2085/574/34/YW	21/1636/2406/YW_2/7	0
PLOT2/TOP-DOWN/RANGE18_5/5	PLOT6/TOP-DOWN/RANGE18	0
PLOT6/TOP-DOWN/RANGE18	PLOT2/TOP-DOWN/RANGE18_5/5	0
1/2133/515/22/Y	19/39/OP/23/YW_2/3	0
19/39/OP/23/YW_2/3	1/2133/515/22/Y	0
21/1636/2406/YW_1/7	21/2037/501/20/B	0
21/2037/501/20/B	21/1636/2406/YW_1/7	0
16/2124/OP/28/YW	6/2192/2/21/YW	0
6/2192/2/21/YW	16/2124/OP/28/YW	0
20/733/655/34/YW	9/468/OP/9/Y	0
9/468/OP/9/Y	20/733/655/34/YW	0
3/224/OP/10/YW	PLOT15/TOP-DOWN/RANGE18	0
PLOT15/TOP-DOWN/RANGE18	3/224/OP/10/YW	0
11/2374/1909/23/YW_1/6	8/2395/SELF/38/YW	0
8/2395/SELF/38/YW	11/2374/1909/23/YW_1/6	0
11/2/1348/448/371/R_2/6	14/687/SELF/36/YW	0
14/687/SELF/36/YW	11/2/1348/448/371/R_2/6	0
10/695/OP/35/YW	PLOT15/TOP-DOWN/RANGE18	0
PLOT15/TOP-DOWN/RANGE18	10/695/OP/35/YW	0
10/695/OP/35/YW	23/1648/2330/30/Y	0
23/1648/2330/30/Y	10/695/OP/35/YW	0
20/2037/515/20/Y_1/7	20/7/815/2164/OP/YW_1/3	0
20/7/815/2164/OP/YW_1/3	20/2037/515/20/Y_1/7	0
PLOT20/RANGE32	PLOT21/DOWN-TOP/RANGE18	0
PLOT21/DOWN-TOP/RANGE18	PLOT20/RANGE32	0
12/1566/180/29/YW	PLOT2/TOP-DOWN/RANGE18_1/5	0
PLOT2/TOP-DOWN/RANGE18_1/5	12/1566/180/29/YW	0
15/8/2352/OP	19/8/450/OP	0
19/8/450/OP	15/8/2352/OP	0
8/102/OP/24/YW	PLOT18/TOP-DOWN/RANGE18_3/5	0
PLOT18/TOP-DOWN/RANGE18_3/5	8/102/OP/24/YW	0
1/1854/41/30/YW	7/1899/OP/20/YW	0
7/1899/OP/20/YW	1/1854/41/30/YW	0
11/2357/364/14/YW	23/2091/492/34/Y_2/3	0
23/2091/492/34/Y_2/3	11/2357/364/14/YW	0
6/718/2335/33/Y	PLOT18/TOP-DOWN/RANGE18_2/3	0
PLOT18/TOP-DOWN/RANGE18_2/3	6/718/2335/33/Y	0
21/2037/501/20/B_1/3	3/2213/48/25/Y_1/9	0
3/2213/48/25/Y_1/9	21/2037/501/20/B_1/3	0
21/2/257/602/OP/YW	PLOT21/DOWN-TOP/RANGE18	0
PLOT21/DOWN-TOP/RANGE18	21/2/257/602/OP/YW	0
15/1913/SELF/19/YW	5/1/7/6cam/OP/R	0
5/1/7/6cam/OP/R	15/1913/SELF/19/YW	0
10/7/886/2186/OP/W	2/461/OP/9/Y	0
2/461/OP/9/Y	10/7/886/2186/OP/W	0
2/2018/OP/26/Y	23/868/2290/27/Y	0
23/868/2290/27/Y	2/2018/OP/26/Y	0
16/63/OP/23/YW_1/5	3/130/OP/24/YW	0
3/130/OP/24/YW	16/63/OP/23/YW_1/5	0
4/2195/48/21/YW_2/3	PLOT18/TOP-DOWN/RANGE18_4/5	0
PLOT18/TOP-DOWN/RANGE18_4/5	4/2195/48/21/YW_2/3	0
16/8/2353/SELF	9/2/1354/479/265/YW	0
9/2/1354/479/265/YW	16/8/2353/SELF	0
2/129/OP/24/YW	7/466/OP/9/Y	0
7/466/OP/9/Y	2/129/OP/24/YW	0
20/2028/563/15/YW_2/4	9/2404/2318/23/Y	0
9/2404/2318/23/Y	20/2028/563/15/YW_2/4	0
21/2037/501/20/B	6/1/8/9cam/SELF.R	0
6/1/8/9cam/SELF.R	21/2037/501/20/B	0
15/2181/2/22/Y	6/3/237/565/OP/YW	0
6/3/237/565/OP/YW	15/2181/2/22/Y	0
2/103/205/12/YW	20/2037/515/20/Y_1/7	0
20/2037/515/20/Y_1/7	2/103/205/12/YW	0
19/723/SELF/25/Y	5/442/OP/34/YW_3/6	0
5/442/OP/34/YW_3/6	19/723/SELF/25/Y	0
20/360/OP/10/YW	23/2032/428/20/Y_1/5	0
23/2032/428/20/Y_1/5	20/360/OP/10/YW	0
7/466/OP/9/Y	8/1088/2300/19/R	0
8/1088/2300/19/R	7/466/OP/9/Y	0
5/1/7/6cam/OP/R	PLOT6/TOP-DOWN/RANGE18	0
PLOT6/TOP-DOWN/RANGE18	5/1/7/6cam/OP/R	0
16/63/OP/23/YW_5/5	PLOT18/TOP-DOWN/RANGE18_2/3	0
PLOT18/TOP-DOWN/RANGE18_2/3	16/63/OP/23/YW_5/5	0
18/40/OP/23/YW	PLOT8/TOP-DOWN/RANGE18	0
PLOT8/TOP-DOWN/RANGE18	18/40/OP/23/YW	0
12/359/OP/10/YW	PLOT18/TOP-DOWN/RANGE18_2/3	0
PLOT18/TOP-DOWN/RANGE18_2/3	12/359/OP/10/YW	0
20/2037/515/20/Y_1/7	PLOT5/DOWN-TOP/RANGE18	0
PLOT5/DOWN-TOP/RANGE18	20/2037/515/20/Y_1/7	0
20/481/OP/24/Y	23/4/920/2263/OP/YW	0
23/4/920/2263/OP/YW	20/481/OP/24/Y	0
13/3/2007/9/YW	6/1822/2391/30/YB	0
6/1822/2391/30/YB	13/3/2007/9/YW	0
23/2032/428/20/Y_2/5	PLOT2/TOP-DOWN/RANGE18_2/5	0
PLOT2/TOP-DOWN/RANGE18_2/5	23/2032/428/20/Y_2/5	0
12/189/527/17/Y	16/63/OP/23/YW_5/5	0
16/63/OP/23/YW_5/5	12/189/527/17/Y	0
2/2018/OP/26/Y	8/2/1355/479/2330/YW_1/2	0
8/2/1355/479/2330/YW_1/2	2/2018/OP/26/Y	0
16/647/OP/27/YW_2/4	20/2037/515/20/Y_1/7	0
20/2037/515/20/Y_1/7	16/647/OP/27/YW_2/4	0
11/3/228/551/OP/YW	5/1/7/6cam/OP/R	0
5/1/7/6cam/OP/R	11/3/228/551/OP/YW	0
13/3/2007/9/YW	9/2404/2318/23/Y	0
9/2404/2318/23/Y	13/3/2007/9/YW	0
10/695/OP/35/YW	5/1/7/6cam/OP/R	0
5/1/7/6cam/OP/R	10/695/OP/35/YW	0
16/63/OP/23/YW_4/5	23/4/920/2263/OP/YW_2/5	0
23/4/920/2263/OP/YW_2/5	16/63/OP/23/YW_4/5	0
20/2037/515/20/Y_1/7	23/2091/492/34/Y_2/3	0
23/2091/492/34/Y_2/3	20/2037/515/20/Y_1/7	0
16/63/OP/23/YW_4/5	20/2037/515/20/Y_1/7	0
20/2037/515/20/Y_1/7	16/63/OP/23/YW_4/5	0
17/2047/511/10/Y_2/2	23/2032/428/20/Y_1/5	0
23/2032/428/20/Y_1/5	17/2047/511/10/Y_2/2	0
17/2047/511/10/Y_1/2	3/2213/48/25/Y_1/9	0
3/2213/48/25/Y_1/9	17/2047/511/10/Y_1/2	0
16/1641/SELF/12/YW	16/2405/2408/24/YW	0
16/2405/2408/24/YW	16/1641/SELF/12/YW	0
1/104/426/13/YW_3/3	11/2/1348/448/371/R_2/6	0
11/2/1348/448/371/R_2/6	1/104/426/13/YW_3/3	0
18/3/221/544/OP/YW_1/5	PLOT21/DOWN-TOP/RANGE18	0
PLOT21/DOWN-TOP/RANGE18	18/3/221/544/OP/YW_1/5	0
1/2402/OP/36/YW	2/610/SELF/38/YW	0
2/610/SELF/38/YW	1/2402/OP/36/YW	0
1/104/426/13/YW_3/3	19/39/OP/23/YW_1/3	0
19/39/OP/23/YW_1/3	1/104/426/13/YW_3/3	0
16/8/2353/SELF	21/5/396/1091/SELF/YW	0
21/5/396/1091/SELF/YW	16/8/2353/SELF	0
18/1853/OP/19/R	8/4/110/384/OP/YW	0
8/4/110/384/OP/YW	18/1853/OP/19/R	0
11/2357/364/14/YW	5/1/7/6cam/OP/R	0
5/1/7/6cam/OP/R	11/2357/364/14/YW	0
23/2091/492/34/Y	23/497/OP/24/YW	0
23/497/OP/24/YW	23/2091/492/34/Y	0
19/534/OP/31/YW	2/129/OP/24/YW	0
2/129/OP/24/YW	19/534/OP/31/YW	0
4/2195/48/21/YW_1/3	5/1/7/6cam/OP/R	0
5/1/7/6cam/OP/R	4/2195/48/21/YW_1/3	0
16/1506/24/30/WY_2/6	PLOT_7/DOWN-TOP/RANGE18_2/5	0
PLOT_7/DOWN-TOP/RANGE18_2/5	16/1506/24/30/WY_2/6	0
1/2130/373/20/YW	19/39/OP/23/YW_2/2	0
19/39/OP/23/YW_2/2	1/2130/373/20/YW	0
22/717/OP/36/Y	PLOT_7/DOWN-TOP/RANGE18_2/5	0
PLOT_7/DOWN-TOP/RANGE18_2/5	22/717/OP/36/Y	0
11/85/OP/24/YW	14/740/OP/25/Y	0
14/740/OP/25/Y	11/85/OP/24/YW	0
20/7/815/2164/OP/YW_1/3	6/3/237/565/OP/YW	0
6/3/237/565/OP/YW	20/7/815/2164/OP/YW_1/3	0
20/733/655/34/YW	9/2149/615/25/Y	0
9/2149/615/25/Y	20/733/655/34/YW	0
2/3/240/570/OP/YW	6/718/2335/33/Y	0
6/718/2335/33/Y	2/3/240/570/OP/YW	0
20/2028/563/15/YW_1/4	22/1838/2399/29/YW	0
22/1838/2399/29/YW	20/2028/563/15/YW_1/4	0
11/2/1348/448/371/R_3/6	22/717/OP/36/Y	0
22/717/OP/36/Y	11/2/1348/448/371/R_3/6	0
10/2087/OP/27/YW	PLOT14/RANGE32	0
PLOT14/RANGE32	10/2087/OP/27/YW	0
10/469/OP/9/YW_1/3	23/2091/492/34/Y	0
23/2091/492/34/Y	10/469/OP/9/YW_1/3	0
20/733/655/34/YW	6/174/533/34/YW	0
6/174/533/34/YW	20/733/655/34/YW	0
15/2059/412/10/YW	19/43/262/9/YW_2/2	0
19/43/262/9/YW_2/2	15/2059/412/10/YW	0
14/687/SELF/36/YW	2/129/OP/24/YW	0
2/129/OP/24/YW	14/687/SELF/36/YW	0
23/4/920/2263/OP/YW	4/2195/48/21/YW_3/3	0
4/2195/48/21/YW_3/3	23/4/920/2263/OP/YW	0
19/43/262/9/YW_2/2	8/4/110/384/OP/YW	0
8/4/110/384/OP/YW	19/43/262/9/YW_2/2	0
1/2133/515/22/Y	18/533/OP/31/YW	0
18/533/OP/31/YW	1/2133/515/22/Y	0
21/1636/2406/YW_1/7	PLOT6/TOP-DOWN/RANGE18	0
PLOT6/TOP-DOWN/RANGE18	21/1636/2406/YW_1/7	0
12/189/527/17/Y	7/2060/669/15/Y	0
7/2060/669/15/Y	12/189/527/17/Y	0
13/3/2007/9/YW	19/534/OP/31/YW	0
19/534/OP/31/YW	13/3/2007/9/YW	0
16/1641/SELF/12/YW	PLOT4/TOP-DOWN/RANGE18	0
PLOT4/TOP-DOWN/RANGE18	16/1641/SELF/12/YW	0
17/2047/511/10/Y_1/2	PLOT17/DOWN-TOP/RANGE18_1/3	0
PLOT17/DOWN-TOP/RANGE18_1/3	17/2047/511/10/Y_1/2	0
23/2091/492/34/Y_2/3	4/1803/OP/20/YW	0
4/1803/OP/20/YW	23/2091/492/34/Y_2/3	0
10/469/OP/9/YW_1/3	12/1980/OP/20/YW_3/7	0
12/1980/OP/20/YW_3/7	10/469/OP/9/YW_1/3	0
21/1636/2406/YW_1/7	23/868/2290/27/Y	0
23/868/2290/27/Y	21/1636/2406/YW_1/7	0
15/2066/OP/28/YW	16/647/OP/27/YW	0
16/647/OP/27/YW	15/2066/OP/28/YW	0
16/647/OP/27/YW_2/4	KF_Male	0
KF_Male	16/647/OP/27/YW_2/4	0
17/6/918/2256/OP/YW	2/129/OP/24/YW	0
2/129/OP/24/YW	17/6/918/2256/OP/YW	0
23/1648/2330/30/Y	5/2248/2348/17/YB_3/3	0
5/2248/2348/17/YB_3/3	23/1648/2330/30/Y	0
15/8/2352/OP	5/2248/2348/17/YB	0
5/2248/2348/17/YB	15/8/2352/OP	0
16/8/2353/SELF	8/1910/OP/20/W	0
8/1910/OP/20/W	16/8/2353/SELF	0
23/1648/2330/30/Y	4/2195/48/21/YW_1/3	0
4/2195/48/21/YW_1/3	23/1648/2330/30/Y	0
2/129/OP/24/YW	6/2192/2/21/YW	0
6/2192/2/21/YW	2/129/OP/24/YW	0
10/469/OP/9/YW_2/3	11/2/1348/448/371/R_3/6	0
11/2/1348/448/371/R_3/6	10/469/OP/9/YW_2/3	0
4/1803/OP/20/YW	9/163/OP/10/YW	0
9/163/OP/10/YW	4/1803/OP/20/YW	0
20/733/655/34/YW	PLOT20/RANGE32	0
PLOT20/RANGE32	20/733/655/34/YW	0
2/103/205/12/YW	5/442/OP/34/YW	0
5/442/OP/34/YW	2/103/205/12/YW	0
18/40/OP/23/YW	5/2248/2348/17/YB	0
5/2248/2348/17/YB	18/40/OP/23/YW	0
1/104/426/13/YW_2/3	19/1629/2319/30/Y	0
19/1629/2319/30/Y	1/104/426/13/YW_2/3	0
16/63/OP/23/YW_4/5	19/39/OP/23/YW_2/2	0
19/39/OP/23/YW_2/2	16/63/OP/23/YW_4/5	0
14/740/OP/25/Y_3/4	4/1/6/4OP/YW	0
4/1/6/4OP/YW	14/740/OP/25/Y_3/4	0
16/63/OP/23/YW_1/5	23/4/920/2263/OP/YW_2/5	0
23/4/920/2263/OP/YW_2/5	16/63/OP/23/YW_1/5	0
11/85/OP/24/YW	20/7/815/2164/OP/YW_2/3	0
20/7/815/2164/OP/YW_2/3	11/85/OP/24/YW	0
10/469/OP/9/YW_1/3	9/1976/2245/22/YW	0
9/1976/2245/22/YW	10/469/OP/9/YW_1/3	0
2016/897/2208/OP	3/484/OP/23/Y	0
3/484/OP/23/Y	2016/897/2208/OP	0
20/2332/736/YW	22/717/OP/36/Y	0
22/717/OP/36/Y	20/2332/736/YW	0
3/224/OP/10/YW	9/2404/2318/23/Y_2/2	0
9/2404/2318/23/Y_2/2	3/224/OP/10/YW	0
15/2181/2/22/Y_1/4	PLOT2/TOP-DOWN/RANGE18_3/5	0
PLOT2/TOP-DOWN/RANGE18_3/5	15/2181/2/22/Y_1/4	0
15/1913/SELF/19/YW_2/6	18/974/OP/24/Y	0
18/974/OP/24/Y	15/1913/SELF/19/YW_2/6	0
18/1853/OP/19/R	19/43/262/9/YW	0
19/43/262/9/YW	18/1853/OP/19/R	0
15/1913/SELF/19/YW	8/4/110/384/OP/YW	0
8/4/110/384/OP/YW	15/1913/SELF/19/YW	0
21/147/196/13/YW	9/2149/615/25/Y	0
9/2149/615/25/Y	21/147/196/13/YW	0
6/473/SELF/23/Y	PLOT5/DOWN-TOP/RANGE18	0
PLOT5/DOWN-TOP/RANGE18	6/473/SELF/23/Y	0
3/2213/48/25/Y_1/9	5/2248/2348/17/YB_3/3	0
5/2248/2348/17/YB_3/3	3/2213/48/25/Y_1/9	0
10/469/OP/9/YW_1/3	13/2088/OP/28/YW	0
13/2088/OP/28/YW	10/469/OP/9/YW_1/3	0
17/529/OP/31/YW	4/2195/48/21/YW_1/3	0
4/2195/48/21/YW_1/3	17/529/OP/31/YW	0
18/1056/3cam/17/YW	20/733/655/34/YW	0
20/733/655/34/YW	18/1056/3cam/17/YW	0
14/740/OP/25/Y_3/4	16/647/OP/27/YW_2/4	0
16/647/OP/27/YW_2/4	14/740/OP/25/Y_3/4	0
18/2150/OP/28/YW	4/2112/69322/YW_2/5	0
4/2112/69322/YW_2/5	18/2150/OP/28/YW	0
18/3/221/544/OP/YW_1/5	22/1838/2399/29/YW	0
22/1838/2399/29/YW	18/3/221/544/OP/YW_1/5	0
11/2/1348/448/371/R_2/6	11/2357/364/14/YW	0
11/2357/364/14/YW	11/2/1348/448/371/R_2/6	0
21/2/257/602/OP/YW	8/729/SELF/26/YW	0
8/729/SELF/26/YW	21/2/257/602/OP/YW	0
20/733/655/34/YW	PLOT_7/DOWN-TOP/RANGE18_2/5	0
PLOT_7/DOWN-TOP/RANGE18_2/5	20/733/655/34/YW	0
1/2130/373/20/YW	11/2/1348/448/371/R_3/6	0
11/2/1348/448/371/R_3/6	1/2130/373/20/YW	0
5/442/OP/34/YW	PLOT18/TOP-DOWN/RANGE18_3/5	0
PLOT18/TOP-DOWN/RANGE18_3/5	5/442/OP/34/YW	0
16/1506/24/30/WY_2/6	5/2248/2348/17/YB	0
5/2248/2348/17/YB	16/1506/24/30/WY_2/6	0
10/469/OP/9/YW_1/3	4/2195/48/21/YW_1/3	0
4/2195/48/21/YW_1/3	10/469/OP/9/YW_1/3	0
16/1506/24/30/WY_2/6	PLOT2/TOP-DOWN/RANGE18_4/5	0
PLOT2/TOP-DOWN/RANGE18_4/5	16/1506/24/30/WY_2/6	0
8/2395/SELF/38/YW	PLOT17/DOWN-TOP/RANGE18_1/3	0
PLOT17/DOWN-TOP/RANGE18_1/3	8/2395/SELF/38/YW	0
20/7/815/2164/OP/YW_3/3	22/2321/48L/14/YW	0
22/2321/48L/14/YW	20/7/815/2164/OP/YW_3/3	0
17/2047/511/10/Y_2/2	6/1871/OP/20/W	0
6/1871/OP/20/W	17/2047/511/10/Y_2/2	0
15/652/OP/27/YW	5/442/OP/34/YW_3/6	0
5/442/OP/34/YW_3/6	15/652/OP/27/YW	0
7/2060/669/15/Y	PLOT21/DOWN-TOP/RANGE18	0
PLOT21/DOWN-TOP/RANGE18	7/2060/669/15/Y	0
2/3/240/570/OP/YW	PLOT18/TOP-DOWN/RANGE18_3/5	0
PLOT18/TOP-DOWN/RANGE18_3/5	2/3/240/570/OP/YW	0
16/2124/OP/28/YW	19/8/450/OP	0
19/8/450/OP	16/2124/OP/28/YW	0
18/1056/3cam/17/YW	5/477/OP/23/Y	0
5/477/OP/23/Y	18/1056/3cam/17/YW	0
5/3/238/566/SELF/Y	8/102/OP/24/W_2/4	0
8/102/OP/24/W_2/4	5/3/238/566/SELF/Y	0
20/44/48/9/Y	4/2195/48/21/YW_1/3	0
4/2195/48/21/YW_1/3	20/44/48/9/Y	0
16/2147/177/26/YW	PLOT18/TOP-DOWN/RANGE18_4/5	0
PLOT18/TOP-DOWN/RANGE18_4/5	16/2147/177/26/YW	0
10/469/OP/9/YW_2/3	4/2112/69322/YW_1/5	0
4/2112/69322/YW_1/5	10/469/OP/9/YW_2/3	0
11/2374/1909/23/YW_1/6	18/2262/2286/16/YW	0
18/2262/2286/16/YW	11/2374/1909/23/YW_1/6	0
11/2022/488/22/Y	PLOT2/TOP-DOWN/RANGE18_5/5	0
PLOT2/TOP-DOWN/RANGE18_5/5	11/2022/488/22/Y	0
PLOT15/TOP-DOWN/RANGE18	PLOT17/DOWN-TOP/RANGE18_2/3	0
PLOT17/DOWN-TOP/RANGE18_2/3	PLOT15/TOP-DOWN/RANGE18	0
20/2037/515/20/Y_2/7	8/4/110/384/OP/YW_2/4	0
8/4/110/384/OP/YW_2/4	20/2037/515/20/Y_2/7	0
18/1647/SELF/12/B	4/2195/48/21/YW_1/3	0
4/2195/48/21/YW_1/3	18/1647/SELF/12/B	0
18/2150/OP/28/YW	20/720/OP/25/Y	0
20/720/OP/25/Y	18/2150/OP/28/YW	0
11/3/228/551/OP/YW	8/630/OP/37/YW	0
8/630/OP/37/YW	11/3/228/551/OP/YW	0
18/3/221/544/OP/YW_1/5	2/129/OP/24/YW	0
2/129/OP/24/YW	18/3/221/544/OP/YW_1/5	0
14/740/OP/25/Y	PLOT15/TOP-DOWN/RANGE18	0
PLOT15/TOP-DOWN/RANGE18	14/740/OP/25/Y	0
17/2047/511/10/Y_1/2	19/8/450/OP	0
19/8/450/OP	17/2047/511/10/Y_1/2	0
2/1848/2379/30/R	5/1/7/6cam/OP/R	0
5/1/7/6cam/OP/R	2/1848/2379/30/R	0
11/2/1348/448/371/R_3/6	15/521/SELF/31/YW	0
15/521/SELF/31/YW	11/2/1348/448/371/R_3/6	0
16/63/OP/23/YW_1/5	19/39/OP/23/YW_2/2	0
19/39/OP/23/YW_2/2	16/63/OP/23/YW_1/5	0
20/720/OP/25/Y	PLOT21/DOWN-TOP/RANGE18	0
PLOT21/DOWN-TOP/RANGE18	20/720/OP/25/Y	0
20/2037/515/20/Y_4/7	6/174/533/34/YW	0
6/174/533/34/YW	20/2037/515/20/Y_4/7	0
1/2402/OP/36/YW	19/43/262/9/YW_2/2	0
19/43/262/9/YW_2/2	1/2402/OP/36/YW	0
12/189/527/17/Y_3/5	PLOT2/TOP-DOWN/RANGE18_3/5	0
PLOT2/TOP-DOWN/RANGE18_3/5	12/189/527/17/Y_3/5	0
16/63/OP/23/YW_5/5	7/1082/504/33/B	0
7/1082/504/33/B	16/63/OP/23/YW_5/5	0
11/3/228/551/OP/YW	PLOT_7/DOWN-TOP/RANGE18_2/5	0
PLOT_7/DOWN-TOP/RANGE18_2/5	11/3/228/551/OP/YW	0
23/4/920/2263/OP/YW_2/5	9/702/299/19/R	0
9/702/299/19/R	23/4/920/2263/OP/YW_2/5	0
4/2195/48/21/YW_2/3	9/2/1354/479/265/YW	0
9/2/1354/479/265/YW	4/2195/48/21/YW_2/3	0
13/2088/OP/28/YW	15/1913/SELF/19/YW	0
15/1913/SELF/19/YW	13/2088/OP/28/YW	0
11/2/1348/448/371/R_3/6	PLOT2/TOP-DOWN/RANGE18_4/5	0
PLOT2/TOP-DOWN/RANGE18_4/5	11/2/1348/448/371/R_3/6	0
8/102/OP/24/YW	9/2404/2318/23/Y	0
9/2404/2318/23/Y	8/102/OP/24/YW	0
4/2195/48/21/YW_1/3	PLOT14/RANGE32	0
PLOT14/RANGE32	4/2195/48/21/YW_1/3	0
12/1566/180/29/YW	18/2150/OP/28/YW_2/6	0
18/2150/OP/28/YW_2/6	12/1566/180/29/YW	0
4/2112/69322/YW	9/1976/2245/22/YW	0
9/1976/2245/22/YW	4/2112/69322/YW	0
23/1648/2330/30/Y	KF_Male	0
KF_Male	23/1648/2330/30/Y	0
21/147/196/13/YW	PLOT6/TOP-DOWN/RANGE18	0
PLOT6/TOP-DOWN/RANGE18	21/147/196/13/YW	0
22/717/OP/36/Y	6/3/237/565/OP/YW	0
6/3/237/565/OP/YW	22/717/OP/36/Y	0
16/63/OP/23/YW_4/5	5/442/OP/34/YW_2/6	0
5/442/OP/34/YW_2/6	16/63/OP/23/YW_4/5	0
21/147/196/13/YW	PLOT2/TOP-DOWN/RANGE18_2/5	0
PLOT2/TOP-DOWN/RANGE18_2/5	21/147/196/13/YW	0
20/8/451/OP	22/1838/2399/29/YW	0
22/1838/2399/29/YW	20/8/451/OP	0
14/7/88/2175/SELF/YW	20/360/OP/10/YW	0
20/360/OP/10/YW	14/7/88/2175/SELF/YW	0
8/630/OP/37/YW	9/468/OP/9/Y	0
9/468/OP/9/Y	8/630/OP/37/YW	0
18/3/221/544/OP/YW_1/5	PLOT18/TOP-DOWN/RANGE18_3/5	0
PLOT18/TOP-DOWN/RANGE18_3/5	18/3/221/544/OP/YW_1/5	0
11/2098/OP/27/YW	8/102/OP/24/YW	0
8/102/OP/24/YW	11/2098/OP/27/YW	0
12/2cam/2221/9/WY	13/2153/560/26/YW	0
13/2153/560/26/YW	12/2cam/2221/9/WY	0
20/2028/563/15/YW_1/4	5/2248/2348/17/YB	0
5/2248/2348/17/YB	20/2028/563/15/YW_1/4	0
20/720/OP/25/Y	21/5/396/1091/SELF/YW	0
21/5/396/1091/SELF/YW	20/720/OP/25/Y	0
7/2215/202/17/YW	PLOT18/TOP-DOWN/RANGE18_4/5	0
PLOT18/TOP-DOWN/RANGE18_4/5	7/2215/202/17/YW	0
4/2195/48/21/YW_3/3	8/2304/2301/36/YW	0
8/2304/2301/36/YW	4/2195/48/21/YW_3/3	0
14/740/OP/25/Y_3/4	PLOT18/TOP-DOWN/RANGE18_3/3	0
PLOT18/TOP-DOWN/RANGE18_3/3	14/740/OP/25/Y_3/4	0
2/129/OP/24/YW	20/2037/515/20/Y_3/7	0
20/2037/515/20/Y_3/7	2/129/OP/24/YW	0
12/1566/180/29/YW	KF_Male	0
KF_Male	12/1566/180/29/YW	0
22/717/OP/36/Y	PLOT18/TOP-DOWN/RANGE18_5/5	0
PLOT18/TOP-DOWN/RANGE18_5/5	22/717/OP/36/Y	0
16/647/OP/27/YW_3/4	PLOT8/TOP-DOWN/RANGE18	0
PLOT8/TOP-DOWN/RANGE18	16/647/OP/27/YW_3/4	0
15/521/SELF/31/YW	8/630/OP/37/YW	0
8/630/OP/37/YW	15/521/SELF/31/YW	0
22/2132/691/19/Y	23/4/920/2263/OP/YW_2/5	0
23/4/920/2263/OP/YW_2/5	22/2132/691/19/Y	0
10/469/OP/9/YW_2/3	13/2088/OP/28/YW	0
13/2088/OP/28/YW	10/469/OP/9/YW_2/3	0
12/1980/OP/20/YW_3/7	PLOT20/RANGE32	0
PLOT20/RANGE32	12/1980/OP/20/YW_3/7	0
10/1/12/10SELF/YW	7/1082/504/33/B	0
7/1082/504/33/B	10/1/12/10SELF/YW	0
20/2332/736/YW	6/2313/2251/36/BR	0
6/2313/2251/36/BR	20/2332/736/YW	0
16/63/OP/23/YW_4/5	19/723/SELF/25/Y	0
19/723/SELF/25/Y	16/63/OP/23/YW_4/5	0
2/2036/586/19/YW	PLOT8/TOP-DOWN/RANGE18	0
PLOT8/TOP-DOWN/RANGE18	2/2036/586/19/YW	0
3/224/OP/10/YW	RANGE32/PLOT10	0
RANGE32/PLOT10	3/224/OP/10/YW	0
4/2195/48/21/YW_1/3	6/191/OP/1/YW	0
6/191/OP/1/YW	4/2195/48/21/YW_1/3	0
20/2028/563/15/YW_1/4	PLOT18/TOP-DOWN/RANGE18_3/5	0
PLOT18/TOP-DOWN/RANGE18_3/5	20/2028/563/15/YW_1/4	0
1/2133/515/22/Y	8/4/110/384/OP/YW_2/4	0
8/4/110/384/OP/YW_2/4	1/2133/515/22/Y	0
1/2130/373/20/YW	11/2022/488/22/Y	0
11/2022/488/22/Y	1/2130/373/20/YW	0
19/8/450/OP	20/2037/515/20/Y_4/7	0
20/2037/515/20/Y_4/7	19/8/450/OP	0
10/695/OP/35/YW	18/3/221/544/OP/YW_1/5	0
18/3/221/544/OP/YW_1/5	10/695/OP/35/YW	0
5/1/7/6cam/OP/R	KF_Male	0
KF_Male	5/1/7/6cam/OP/R	0
16/647/OP/27/YW_2/4	PLOT8/TOP-DOWN/RANGE18	0
PLOT8/TOP-DOWN/RANGE18	16/647/OP/27/YW_2/4	0
4/2112/69322/YW	4/2195/48/21/YW_1/3	0
4/2195/48/21/YW_1/3	4/2112/69322/YW	0
19/39/OP/23/YW_1/3	6/2192/2/21/YW	0
6/2192/2/21/YW	19/39/OP/23/YW_1/3	0
20/2028/563/15/YW_2/4	9/1776/2172/29/YW	0
9/1776/2172/29/YW	20/2028/563/15/YW_2/4	0
18/1647/SELF/12/B	7/1082/504/33/B	0
7/1082/504/33/B	18/1647/SELF/12/B	0
6/473/SELF/23/Y	PLOT18/TOP-DOWN/RANGE18_3/5	0
PLOT18/TOP-DOWN/RANGE18_3/5	6/473/SELF/23/Y	0
21/1636/2406/YW_1/7	4/2112/69322/YW	0
4/2112/69322/YW	21/1636/2406/YW_1/7	0
18/1056/3cam/17/YW	18/533/OP/31/YW	0
18/533/OP/31/YW	18/1056/3cam/17/YW	0
21/2037/501/20/B_1/3	PLOT2/TOP-DOWN/RANGE18_4/5	0
PLOT2/TOP-DOWN/RANGE18_4/5	21/2037/501/20/B_1/3	0
1/104/426/13/YW_2/3	21/5/396/1091/SELF/YW	0
21/5/396/1091/SELF/YW	1/104/426/13/YW_2/3	0
2016/897/2208/OP	6/718/2335/33/Y	0
6/718/2335/33/Y	2016/897/2208/OP	0
21/2/257/602/OP/YW	3/130/OP/24/YW	0
3/130/OP/24/YW	21/2/257/602/OP/YW	0
9/468/OP/9/Y	PLOT15/TOP-DOWN/RANGE18	0
PLOT15/TOP-DOWN/RANGE18	9/468/OP/9/Y	0
10/2152/1627/25/Y	13/3/2007/9/YW	0
13/3/2007/9/YW	10/2152/1627/25/Y	0
14/2022/488/22/YB	5/477/OP/23/Y	0
5/477/OP/23/Y	14/2022/488/22/YB	0
23/2091/492/34/Y	PLOT2/TOP-DOWN/RANGE18_2/5	0
PLOT2/TOP-DOWN/RANGE18_2/5	23/2091/492/34/Y	0
19/1070/11cam/17/YB	4/2112/69322/YW	0
4/2112/69322/YW	19/1070/11cam/17/YB	0
4/2195/48/21/YW_3/3	9/628/OP/37/YW	0
9/628/OP/37/YW	4/2195/48/21/YW_3/3	0
19/39/OP/23/YW_1/3	20/733/655/34/YW	0
20/733/655/34/YW	19/39/OP/23/YW_1/3	0
12/1980/OP/20/YW_1/7	8/4/110/384/OP/YW	0
8/4/110/384/OP/YW	12/1980/OP/20/YW_1/7	0
22/1838/2399/29/YW	7/2060/669/15/Y	0
7/2060/669/15/Y	22/1838/2399/29/YW	0
4/1/6/4OP/YW	6/2313/2251/36/BR	0
6/2313/2251/36/BR	4/1/6/4OP/YW	0
10/469/OP/9/YW_1/3	20/360/OP/10/YW	0
20/360/OP/10/YW	10/469/OP/9/YW_1/3	0
15/2181/2/22/Y_1/4	PLOT2/TOP-DOWN/RANGE18_2/5	0
PLOT2/TOP-DOWN/RANGE18_2/5	15/2181/2/22/Y_1/4	0
1/2402/OP/36/YW	8/2304/2301/36/YW	0
8/2304/2301/36/YW	1/2402/OP/36/YW	0
11/2374/1909/23/YW_2/6	16/647/OP/27/YW_3/4	0
16/647/OP/27/YW_3/4	11/2374/1909/23/YW_2/6	0
19/723/SELF/25/Y	5/477/OP/23/Y	0
5/477/OP/23/Y	19/723/SELF/25/Y	0
18/1853/OP/19/R	3/130/OP/24/YW	0
3/130/OP/24/YW	18/1853/OP/19/R	0
23/2032/428/20/Y_2/5	PLOT_7/DOWN-TOP/RANGE18_2/5	0
PLOT_7/DOWN-TOP/RANGE18_2/5	23/2032/428/20/Y_2/5	0
18/1853/OP/19/R_3/4	19/8/450/OP	0
19/8/450/OP	18/1853/OP/19/R_3/4	0
16/63/OP/23/YW_5/5	PLOT18/TOP-DOWN/RANGE18_4/5	0
PLOT18/TOP-DOWN/RANGE18_4/5	16/63/OP/23/YW_5/5	0
16/647/OP/27/YW	6/2313/2251/36/BR	0
6/2313/2251/36/BR	16/647/OP/27/YW	0
18/3/221/544/OP/YW_1/5	23/2091/492/34/Y	0
23/2091/492/34/Y	18/3/221/544/OP/YW_1/5	0
11/2357/364/14/YW	21/147/196/13/YW	0
21/147/196/13/YW	11/2357/364/14/YW	0
11/2/1348/448/371/R_3/6	19/39/OP/23/YW_3/3	0
19/39/OP/23/YW_3/3	11/2/1348/448/371/R_3/6	0
11/1/14/14OP/Y	PLOT18/TOP-DOWN/RANGE18_5/5	0
PLOT18/TOP-DOWN/RANGE18_5/5	11/1/14/14OP/Y	0
20/2332/736/YW	PLOT20/RANGE32	0
PLOT20/RANGE32	20/2332/736/YW	0
20/2332/736/YW	21/5/396/1091/SELF/YW	0
21/5/396/1091/SELF/YW	20/2332/736/YW	0
20/2037/515/20/Y_3/7	PLOT4/TOP-DOWN/RANGE18	0
PLOT4/TOP-DOWN/RANGE18	20/2037/515/20/Y_3/7	0
19/1629/2319/30/Y	7/2215/202/17/YW	0
7/2215/202/17/YW	19/1629/2319/30/Y	0
10/469/OP/9/YW_1/3	5/2248/2348/17/YB_3/3	0
5/2248/2348/17/YB_3/3	10/469/OP/9/YW_1/3	0
10/1/12/10SELF/YW	12/1980/OP/20/YW_3/7	0
12/1980/OP/20/YW_3/7	10/1/12/10SELF/YW	0
15/2059/412/10/YW	6/2192/2/21/YW	0
6/2192/2/21/YW	15/2059/412/10/YW	0
8/2304/2301/36/YW	PLOT8/TOP-DOWN/RANGE18	0
PLOT8/TOP-DOWN/RANGE18	8/2304/2301/36/YW	0
10/2152/1627/25/Y	PLOT20/RANGE32	0
PLOT20/RANGE32	10/2152/1627/25/Y	0
12/1980/OP/20/YW_2/7	2016/897/2208/OP	0
2016/897/2208/OP	12/1980/OP/20/YW_2/7	0
1/1854/41/30/YW	11/2374/1909/23/YW_1/6	0
11/2374/1909/23/YW_1/6	1/1854/41/30/YW	0
16/1641/SELF/12/YW	9/163/OP/10/YW	0
9/163/OP/10/YW	16/1641/SELF/12/YW	0
10/1/12/10SELF/YW	8/4/110/384/OP/YW	0
8/4/110/384/OP/YW	10/1/12/10SELF/YW	0
19/39/OP/23/YW_3/3	8/2304/2301/36/YW	0
8/2304/2301/36/YW	19/39/OP/23/YW_3/3	0
19/43/262/9/YW_2/2	PLOT8/TOP-DOWN/RANGE18	0
PLOT8/TOP-DOWN/RANGE18	19/43/262/9/YW_2/2	0
5/2248/2348/17/YB_3/3	PLOT8/TOP-DOWN/RANGE18	0
PLOT8/TOP-DOWN/RANGE18	5/2248/2348/17/YB_3/3	0
20/2028/563/15/YW_2/4	7/1082/504/33/B	0
7/1082/504/33/B	20/2028/563/15/YW_2/4	0
6/718/2335/33/Y	PLOT5/DOWN-TOP/RANGE18	0
PLOT5/DOWN-TOP/RANGE18	6/718/2335/33/Y	0
5/442/OP/34/YW_3/6	PLOT_7/DOWN-TOP/RANGE18_2/5	0
PLOT_7/DOWN-TOP/RANGE18_2/5	5/442/OP/34/YW_3/6	0
1/2402/OP/36/YW	5/442/OP/34/YW_2/6	0
5/442/OP/34/YW_2/6	1/2402/OP/36/YW	0
20/481/OP/24/Y	8/4/110/384/OP/YW_2/4	0
8/4/110/384/OP/YW_2/4	20/481/OP/24/Y	0
10/695/OP/35/YW	16/2405/2408/24/YW	0
16/2405/2408/24/YW	10/695/OP/35/YW	0
11/85/OP/24/YW	16/63/OP/23/YW_1/5	0
16/63/OP/23/YW_1/5	11/85/OP/24/YW	0
10/1/12/10SELF/YW	9/2404/2318/23/Y	0
9/2404/2318/23/Y	10/1/12/10SELF/YW	0
19/723/SELF/25/Y	8/2395/SELF/38/YW	0
8/2395/SELF/38/YW	19/723/SELF/25/Y	0
11/2022/488/22/Y	18/974/OP/24/Y	0
18/974/OP/24/Y	11/2022/488/22/Y	0
20/2037/515/20/Y_1/7	7/1899/OP/20/YW	0
7/1899/OP/20/YW	20/2037/515/20/Y_1/7	0
4/2195/48/21/YW_3/3	6/191/OP/1/YW	0
6/191/OP/1/YW	4/2195/48/21/YW_3/3	0
12/1980/OP/20/YW_2/7	18/2150/OP/28/YW_2/6	0
18/2150/OP/28/YW_2/6	12/1980/OP/20/YW_2/7	0
2/103/205/12/YW	6/718/2335/33/Y	0
6/718/2335/33/Y	2/103/205/12/YW	0
2/1848/2379/30/R	21/2009/OP/25/Y	0
21/2009/OP/25/Y	2/1848/2379/30/R	0
15/1913/SELF/19/YW	7/2215/202/17/YW	0
7/2215/202/17/YW	15/1913/SELF/19/YW	0
15/2181/2/22/Y	8/2/1355/479/2330/YW_2/2	0
8/2/1355/479/2330/YW_2/2	15/2181/2/22/Y	0
7/466/OP/9/Y	PLOT21/DOWN-TOP/RANGE18	0
PLOT21/DOWN-TOP/RANGE18	7/466/OP/9/Y	0
23/868/2290/27/Y	6/1871/OP/20/W	0
6/1871/OP/20/W	23/868/2290/27/Y	0
5/2248/2348/17/YB_3/3	6/174/533/34/YW	0
6/174/533/34/YW	5/2248/2348/17/YB_3/3	0
20/2037/515/20/Y_3/7	9/163/OP/10/YW	0
9/163/OP/10/YW	20/2037/515/20/Y_3/7	0
16/63/OP/23/YW_4/5	4/2195/48/21/YW_1/3	0
4/2195/48/21/YW_1/3	16/63/OP/23/YW_4/5	0
19/39/OP/23/YW_2/3	PLOT5/DOWN-TOP/RANGE18	0
PLOT5/DOWN-TOP/RANGE18	19/39/OP/23/YW_2/3	0
8/2395/SELF/38/YW	PLOT20/RANGE32	0
PLOT20/RANGE32	8/2395/SELF/38/YW	0
11/2/1348/448/371/R_2/6	8/4/110/384/OP/YW_2/4	0
8/4/110/384/OP/YW_2/4	11/2/1348/448/371/R_2/6	0
20/7/815/2164/OP/YW_2/3	PLOT15/TOP-DOWN/RANGE18	0
PLOT15/TOP-DOWN/RANGE18	20/7/815/2164/OP/YW_2/3	0
2/461/OP/9/Y	9/2404/2318/23/Y	0
9/2404/2318/23/Y	2/461/OP/9/Y	0
20/2037/515/20/Y_1/7	20/8/451/OP	0
20/8/451/OP	20/2037/515/20/Y_1/7	0
4/2112/69322/YW	PLOT17/DOWN-TOP/RANGE18_2/3	0
PLOT17/DOWN-TOP/RANGE18_2/3	4/2112/69322/YW	0
5/442/OP/34/YW	5/442/OP/34/YW_3/6	0
5/442/OP/34/YW_3/6	5/442/OP/34/YW	0
21/2037/501/20/B	PLOT2/TOP-DOWN/RANGE18_4/5	0
PLOT2/TOP-DOWN/RANGE18_4/5	21/2037/501/20/B	0
18/1853/OP/19/R_3/4	9/163/OP/10/YW	0
9/163/OP/10/YW	18/1853/OP/19/R_3/4	0
5/442/OP/34/YW_3/6	9/1976/2245/22/YW_2/2	0
9/1976/2245/22/YW_2/2	5/442/OP/34/YW_3/6	0
PLOT17/DOWN-TOP/RANGE18_1/3	PLOT8/TOP-DOWN/RANGE18	0
PLOT8/TOP-DOWN/RANGE18	PLOT17/DOWN-TOP/RANGE18_1/3	0
4/2112/69322/YW	4/2195/48/21/YW_3/3	0
4/2195/48/21/YW_3/3	4/2112/69322/YW	0
14/687/SELF/36/YW	PLOT18/TOP-DOWN/RANGE18_5/5	0
PLOT18/TOP-DOWN/RANGE18_5/5	14/687/SELF/36/YW	0
10/695/OP/35/YW	20/7/815/2164/OP/YW_1/3	0
20/7/815/2164/OP/YW_1/3	10/695/OP/35/YW	0
13/3/2007/9/YW	4/1897/2391/28/Y	0
4/1897/2391/28/Y	13/3/2007/9/YW	0
15/2066/OP/28/YW	16/647/OP/27/YW_2/4	0
16/647/OP/27/YW_2/4	15/2066/OP/28/YW	0
15/2059/412/10/YW	17/2047/511/10/Y_2/2	0
17/2047/511/10/Y_2/2	15/2059/412/10/YW	0
2/2036/586/19/YW	8/1910/OP/20/W	0
8/1910/OP/20/W	2/2036/586/19/YW	0
19/39/OP/23/YW_1/3	PLOT8/TOP-DOWN/RANGE18	0
PLOT8/TOP-DOWN/RANGE18	19/39/OP/23/YW_1/3	0
16/1641/SELF/12/YW	2/610/SELF/38/YW	0
2/610/SELF/38/YW	16/1641/SELF/12/YW	0
20/2037/515/20/Y_1/7	9/163/OP/10/YW	0
9/163/OP/10/YW	20/2037/515/20/Y_1/7	0
8/2395/SELF/38/YW	PLOT2/TOP-DOWN/RANGE18_3/5	0
PLOT2/TOP-DOWN/RANGE18_3/5	8/2395/SELF/38/YW	0
17/2047/511/10/Y_2/2	8/729/SELF/26/YW	0
8/729/SELF/26/YW	17/2047/511/10/Y_2/2	0
1/2402/OP/36/YW	16/647/OP/27/YW_2/4	0
16/647/OP/27/YW_2/4	1/2402/OP/36/YW	0
2/103/205/12/YW	8/102/OP/24/YW	0
8/102/OP/24/YW	2/103/205/12/YW	0
18/40/OP/23/YW_3/10	20/481/OP/24/Y	0
20/481/OP/24/Y	18/40/OP/23/YW_3/10	0
11/2022/488/22/Y	KF_Male	0
KF_Male	11/2022/488/22/Y	0
10/2402/2318/23/YW	6/2192/2/21/YW	0
6/2192/2/21/YW	10/2402/2318/23/YW	0
1/2130/373/20/YW	3/484/OP/23/Y	0
3/484/OP/23/Y	1/2130/373/20/YW	0
6/174/533/34/YW	6/1871/OP/20/W	0
6/1871/OP/20/W	6/174/533/34/YW	0
1/2133/515/22/Y	10/469/OP/9/YW_2/3	0
10/469/OP/9/YW_2/3	1/2133/515/22/Y	0
6/174/533/34/YW	8/1088/2300/19/R	0
8/1088/2300/19/R	6/174/533/34/YW	0
1/2130/373/20/YW	17/2047/511/10/Y_1/2	0
17/2047/511/10/Y_1/2	1/2130/373/20/YW	0
22/717/OP/36/Y	8/102/OP/24/W_4/4	0
8/102/OP/24/W_4/4	22/717/OP/36/Y	0
4/2195/48/21/YW_3/3	PLOT14/RANGE32	0
PLOT14/RANGE32	4/2195/48/21/YW_3/3	0
11/2/1348/448/371/R_2/6	20/2037/515/20/Y_3/7	0
20/2037/515/20/Y_3/7	11/2/1348/448/371/R_2/6	0
1/2133/515/22/Y	2/2036/586/19/YW	0
2/2036/586/19/YW	1/2133/515/22/Y	0
12/2cam/2221/9/WY	PLOT17/DOWN-TOP/RANGE18_1/3	0
PLOT17/DOWN-TOP/RANGE18_1/3	12/2cam/2221/9/WY	0
23/2032/428/20/Y_1/5	PLOT21/DOWN-TOP/RANGE18	0
PLOT21/DOWN-TOP/RANGE18	23/2032/428/20/Y_1/5	0
22/2132/691/19/Y	4/1803/OP/20/YW	0
4/1803/OP/20/YW	22/2132/691/19/Y	0
1/2130/373/20/YW	7/222/L3/31/YW	0
7/222/L3/31/YW	1/2130/373/20/YW	0
1/2133/515/22/Y	12/1566/180/29/YW	0
12/1566/180/29/YW	1/2133/515/22/Y	0
11/2/1348/448/371/R_2/6	7/1899/OP/20/YW	0
7/1899/OP/20/YW	11/2/1348/448/371/R_2/6	0
13/3/2007/9/YW	16/1506/24/30/WY	0
16/1506/24/30/WY	13/3/2007/9/YW	0
10/2087/OP/27/YW	PLOT2/TOP-DOWN/RANGE18_2/5	0
PLOT2/TOP-DOWN/RANGE18_2/5	10/2087/OP/27/YW	0
12/359/OP/10/YW	13/2153/560/26/YW	0
13/2153/560/26/YW	12/359/OP/10/YW	0
16/8/2353/SELF	22/2132/691/19/Y	0
22/2132/691/19/Y	16/8/2353/SELF	0
16/647/OP/27/YW	9/2149/615/25/Y_2/4	0
9/2149/615/25/Y_2/4	16/647/OP/27/YW	0
19/1629/2319/30/Y	20/7/815/2164/OP/YW_3/3	0
20/7/815/2164/OP/YW_3/3	19/1629/2319/30/Y	0
10/469/OP/9/YW_2/3	4/2112/69322/YW_2/5	0
4/2112/69322/YW_2/5	10/469/OP/9/YW_2/3	0
15/2181/2/22/Y_1/4	17/2047/511/10/Y_2/2	0
17/2047/511/10/Y_2/2	15/2181/2/22/Y_1/4	0
15/2181/2/22/Y_1/4	19/39/OP/23/YW_3/3	0
19/39/OP/23/YW_3/3	15/2181/2/22/Y_1/4	0
10/1/12/10SELF/YW	6/3/237/565/OP/YW	0
6/3/237/565/OP/YW	10/1/12/10SELF/YW	0
20/733/655/34/YW	PLOT6/TOP-DOWN/RANGE18	0
PLOT6/TOP-DOWN/RANGE18	20/733/655/34/YW	0
19/39/OP/23/YW_1/3	6/3/237/565/OP/YW	0
6/3/237/565/OP/YW	19/39/OP/23/YW_1/3	0
20/1704/SELF/12/W	20/481/OP/24/Y	0
20/481/OP/24/Y	20/1704/SELF/12/W	0
12/189/527/17/Y_3/5	PLOT2/TOP-DOWN/RANGE18_1/5	0
PLOT2/TOP-DOWN/RANGE18_1/5	12/189/527/17/Y_3/5	0
13/3/2007/9/YW	2/3/240/570/OP/YW	0
2/3/240/570/OP/YW	13/3/2007/9/YW	0
17/529/OP/31/YW	20/2037/515/20/Y_2/7	0
20/2037/515/20/Y_2/7	17/529/OP/31/YW	0
15/2066/OP/28/YW	9/1976/2245/22/YW_2/2	0
9/1976/2245/22/YW_2/2	15/2066/OP/28/YW	0
20/720/OP/25/Y	8/2304/2301/36/YW	0
8/2304/2301/36/YW	20/720/OP/25/Y	0
12/1980/OP/20/YW_3/7	20/360/OP/10/YW	0
20/360/OP/10/YW	12/1980/OP/20/YW_3/7	0
16/526/SELF/31	6/1871/OP/20/W	0
6/1871/OP/20/W	16/526/SELF/31	0
15/2059/412/10/YW	9/2149/615/25/Y	0
9/2149/615/25/Y	15/2059/412/10/YW	0
15/652/OP/27/YW	9/2149/615/25/Y_2/4	0
9/2149/615/25/Y_2/4	15/652/OP/27/YW	0
16/63/OP/23/YW_4/5	3/130/OP/24/YW	0
3/130/OP/24/YW	16/63/OP/23/YW_4/5	0
11/2022/488/22/Y	9/2082/OP/27/YW	0
9/2082/OP/27/YW	11/2022/488/22/Y	0
16/1641/SELF/12/YW	5/442/OP/34/YW_2/6	0
5/442/OP/34/YW_2/6	16/1641/SELF/12/YW	0
10/2087/OP/27/YW	11/85/OP/24/YW	0
11/85/OP/24/YW	10/2087/OP/27/YW	0
18/1853/OP/19/R_4/4	19/1629/2319/30/Y	0
19/1629/2319/30/Y	18/1853/OP/19/R_4/4	0
16/8/2353/SELF	9/2404/2318/23/Y	0
9/2404/2318/23/Y	16/8/2353/SELF	0
2/2018/OP/26/Y	8/102/OP/24/W_2/4	0
8/102/OP/24/W_2/4	2/2018/OP/26/Y	0
18/40/OP/23/YW	20/8/451/OP	0
20/8/451/OP	18/40/OP/23/YW	0
5/442/OP/34/YW_3/6	6/1871/OP/20/W	0
6/1871/OP/20/W	5/442/OP/34/YW_3/6	0
22/2132/691/19/Y	PLOT6/TOP-DOWN/RANGE18	0
PLOT6/TOP-DOWN/RANGE18	22/2132/691/19/Y	0
13/2088/OP/28/YW	14/7/88/2175/SELF/YW	0
14/7/88/2175/SELF/YW	13/2088/OP/28/YW	0
2/610/SELF/38/YW	5/1/7/6cam/OP/R	0
5/1/7/6cam/OP/R	2/610/SELF/38/YW	0
21/2085/574/34/YW	PLOT18/TOP-DOWN/RANGE18_5/5	0
PLOT18/TOP-DOWN/RANGE18_5/5	21/2085/574/34/YW	0
5/442/OP/34/YW_2/6	PLOT17/DOWN-TOP/RANGE18_2/3	0
PLOT17/DOWN-TOP/RANGE18_2/3	5/442/OP/34/YW_2/6	0
23/4/920/2263/OP/YW_2/5	5/3/238/566/SELF/Y	0
5/3/238/566/SELF/Y	23/4/920/2263/OP/YW_2/5	0
13/2153/560/26/YW	8/2304/2301/36/YW	0
8/2304/2301/36/YW	13/2153/560/26/YW	0
16/2405/2408/24/YW	19/1629/2319/30/Y	0
19/1629/2319/30/Y	16/2405/2408/24/YW	0
1/1854/41/30/YW	13/2088/OP/28/YW	0
13/2088/OP/28/YW	1/1854/41/30/YW	0
2/103/205/12/YW	20/2037/515/20/Y_3/7	0
20/2037/515/20/Y_3/7	2/103/205/12/YW	0
16/1641/SELF/12/YW	PLOT21/DOWN-TOP/RANGE18	0
PLOT21/DOWN-TOP/RANGE18	16/1641/SELF/12/YW	0
15/8/2352/OP	2016/897/2208/OP	0
2016/897/2208/OP	15/8/2352/OP	0
20/8/451/OP	21/2037/501/20/B	0
21/2037/501/20/B	20/8/451/OP	0
4/2112/69322/YW_1/5	PLOT2/TOP-DOWN/RANGE18_2/5	0
PLOT2/TOP-DOWN/RANGE18_2/5	4/2112/69322/YW_1/5	0
18/1056/3cam/17/YW	8/2395/SELF/38/YW	0
8/2395/SELF/38/YW	18/1056/3cam/17/YW	0
11/2/1348/448/371/R_2/6	PLOT18/TOP-DOWN/RANGE18_3/3	0
PLOT18/TOP-DOWN/RANGE18_3/3	11/2/1348/448/371/R_2/6	0
18/1902/2400/27/YW	PLOT2/TOP-DOWN/RANGE18_2/5	0
PLOT2/TOP-DOWN/RANGE18_2/5	18/1902/2400/27/YW	0
20/8/451/OP	7/2060/669/15/Y	0
7/2060/669/15/Y	20/8/451/OP	0
12/1980/OP/20/YW_2/7	PLOT2/TOP-DOWN/RANGE18_2/5	0
PLOT2/TOP-DOWN/RANGE18_2/5	12/1980/OP/20/YW_2/7	0
15/1913/SELF/19/YW	20/1704/SELF/12/W	0
20/1704/SELF/12/W	15/1913/SELF/19/YW	0
20/2037/515/20/Y_3/7	20/7/815/2164/OP/YW_1/3	0
20/7/815/2164/OP/YW_1/3	20/2037/515/20/Y_3/7	0
11/2098/OP/27/YW	PLOT20/RANGE32	0
PLOT20/RANGE32	11/2098/OP/27/YW	0
PLOT14/RANGE32	PLOT21/DOWN-TOP/RANGE18	0
PLOT21/DOWN-TOP/RANGE18	PLOT14/RANGE32	0
10/695/OP/35/YW	PLOT2/TOP-DOWN/RANGE18_5/5	0
PLOT2/TOP-DOWN/RANGE18_5/5	10/695/OP/35/YW	0
PLOT20/RANGE32	PLOT4/TOP-DOWN/RANGE18	0
PLOT4/TOP-DOWN/RANGE18	PLOT20/RANGE32	0
16/8/2353/SELF	6/2192/2/21/YW	0
6/2192/2/21/YW	16/8/2353/SELF	0
13/2088/OP/28/YW	4/2195/48/21/YW_3/3	0
4/2195/48/21/YW_3/3	13/2088/OP/28/YW	0
12/2cam/2221/9/WY	5/2248/2348/17/YB	0
5/2248/2348/17/YB	12/2cam/2221/9/WY	0
17/1645/OP/21/Y	19/39/OP/23/YW_2/3	0
19/39/OP/23/YW_2/3	17/1645/OP/21/Y	0
15/1913/SELF/19/YW_2/6	17/1645/OP/21/Y	0
17/1645/OP/21/Y	15/1913/SELF/19/YW_2/6	0
11/2/1348/448/371/R_3/6	9/2082/OP/27/YW	0
9/2082/OP/27/YW	11/2/1348/448/371/R_3/6	0
2016/897/2208/OP	4/2112/69322/YW	0
4/2112/69322/YW	2016/897/2208/OP	0
18/974/OP/24/Y	PLOT4/TOP-DOWN/RANGE18	0
PLOT4/TOP-DOWN/RANGE18	18/974/OP/24/Y	0
19/39/OP/23/YW_1/3	PLOT5/DOWN-TOP/RANGE18	0
PLOT5/DOWN-TOP/RANGE18	19/39/OP/23/YW_1/3	0
1/2402/OP/36/YW	6/718/2335/33/Y	0
6/718/2335/33/Y	1/2402/OP/36/YW	0
6/3/237/565/OP/YW	PLOT4/TOP-DOWN/RANGE18	0
PLOT4/TOP-DOWN/RANGE18	6/3/237/565/OP/YW	0
13/2088/OP/28/YW	6/1/8/9cam/SELF.R	0
6/1/8/9cam/SELF.R	13/2088/OP/28/YW	0
2/610/SELF/38/YW	7/222/L3/31/YW	0
7/222/L3/31/YW	2/610/SELF/38/YW	0
18/1647/SELF/12/B	9/2082/OP/27/YW	0
9/2082/OP/27/YW	18/1647/SELF/12/B	0
18/1647/SELF/12/B	7/2215/202/17/YW	0
7/2215/202/17/YW	18/1647/SELF/12/B	0
7/466/OP/9/Y	PLOT18/TOP-DOWN/RANGE18_2/3	0
PLOT18/TOP-DOWN/RANGE18_2/3	7/466/OP/9/Y	0
23/497/OP/24/YW	PLOT8/TOP-DOWN/RANGE18	0
PLOT8/TOP-DOWN/RANGE18	23/497/OP/24/YW	0
1/104/426/13/YW_2/3	16/1506/24/30/WY_2/6	0
16/1506/24/30/WY_2/6	1/104/426/13/YW_2/3	0
15/1913/SELF/19/YW	PLOT8/TOP-DOWN/RANGE18	0
PLOT8/TOP-DOWN/RANGE18	15/1913/SELF/19/YW	0
15/1913/SELF/19/YW	21/2009/OP/25/Y	0
21/2009/OP/25/Y	15/1913/SELF/19/YW	0
23/2091/492/34/Y_2/3	PLOT6/TOP-DOWN/RANGE18	0
PLOT6/TOP-DOWN/RANGE18	23/2091/492/34/Y_2/3	0
23/2032/428/20/Y_1/5	6/191/OP/1/YW	0
6/191/OP/1/YW	23/2032/428/20/Y_1/5	0
22/2321/48L/14/YW	PLOT_7/DOWN-TOP/RANGE18	0
PLOT_7/DOWN-TOP/RANGE18	22/2321/48L/14/YW	0
5/442/OP/34/YW_2/6	8/102/OP/24/W_2/4	0
8/102/OP/24/W_2/4	5/442/OP/34/YW_2/6	0
15/521/SELF/31/YW	4/2112/69322/YW	0
4/2112/69322/YW	15/521/SELF/31/YW	0
18/1056/3cam/17/YW	PLOT21/DOWN-TOP/RANGE18	0
PLOT21/DOWN-TOP/RANGE18	18/1056/3cam/17/YW	0
11/2374/1909/23/YW_2/6	PLOT5/DOWN-TOP/RANGE18	0
PLOT5/DOWN-TOP/RANGE18	11/2374/1909/23/YW_2/6	0
4/2195/48/21/YW_1/3	8/4/110/384/OP/YW	0
8/4/110/384/OP/YW	4/2195/48/21/YW_1/3	0
17/6/918/2256/OP/YW	KF_Male	0
KF_Male	17/6/918/2256/OP/YW	0
10/469/OP/9/YW_1/3	12/1980/OP/20/YW_1/7	0
12/1980/OP/20/YW_1/7	10/469/OP/9/YW_1/3	0
4/1803/OP/20/YW	PLOT8/TOP-DOWN/RANGE18	0
PLOT8/TOP-DOWN/RANGE18	4/1803/OP/20/YW	0
11/2098/OP/27/YW	19/43/262/9/YW_2/2	0
19/43/262/9/YW_2/2	11/2098/OP/27/YW	0
20/2037/515/20/Y_3/7	PLOT21/DOWN-TOP/RANGE18	0
PLOT21/DOWN-TOP/RANGE18	20/2037/515/20/Y_3/7	0
16/647/OP/27/YW_2/4	21/2037/501/20/B	0
21/2037/501/20/B	16/647/OP/27/YW_2/4	0
11/2357/364/14/YW	21/2009/OP/25/Y	0
21/2009/OP/25/Y	11/2357/364/14/YW	0
18/3/221/544/OP/YW_1/5	21/2037/501/20/B_1/3	0
21/2037/501/20/B_1/3	18/3/221/544/OP/YW_1/5	0
20/481/OP/24/Y	5/3/238/566/SELF/Y	0
5/3/238/566/SELF/Y	20/481/OP/24/Y	0
10/2402/2318/23/YW	18/40/OP/23/YW_3/10	0
18/40/OP/23/YW_3/10	10/2402/2318/23/YW	0
19/39/OP/23/YW_2/3	22/2321/48L/14/YW	0
22/2321/48L/14/YW	19/39/OP/23/YW_2/3	0
6/2313/2251/36/BR	9/1976/2245/22/YW	0
9/1976/2245/22/YW	6/2313/2251/36/BR	0
10/1/12/10SELF/YW	9/1976/2245/22/YW	0
9/1976/2245/22/YW	10/1/12/10SELF/YW	0
10/695/OP/35/YW	11/2/1348/448/371/R_2/6	0
11/2/1348/448/371/R_2/6	10/695/OP/35/YW	0
14/7/88/2175/SELF/YW	PLOT2/TOP-DOWN/RANGE18_1/5	0
PLOT2/TOP-DOWN/RANGE18_1/5	14/7/88/2175/SELF/YW	0
21/1636/2406/YW_2/7	8/102/OP/24/W_4/4	0
8/102/OP/24/W_4/4	21/1636/2406/YW_2/7	0
16/2147/177/26/YW	23/4/920/2263/OP/YW	0
23/4/920/2263/OP/YW	16/2147/177/26/YW	0
19/39/OP/23/YW_1/3	8/102/OP/24/W_2/4	0
8/102/OP/24/W_2/4	19/39/OP/23/YW_1/3	0
20/7/815/2164/OP/YW_2/3	6/3/237/565/OP/YW	0
6/3/237/565/OP/YW	20/7/815/2164/OP/YW_2/3	0
18/1902/2400/27/YW	20/360/OP/10/YW	0
20/360/OP/10/YW	18/1902/2400/27/YW	0
12/2cam/2221/9/WY	18/1647/SELF/12/B	0
18/1647/SELF/12/B	12/2cam/2221/9/WY	0
20/8/451/OP	9/468/OP/9/Y	0
9/468/OP/9/Y	20/8/451/OP	0
13/2088/OP/28/YW	4/1803/OP/20/YW	0
4/1803/OP/20/YW	13/2088/OP/28/YW	0
10/1/12/10SELF/YW	7/2215/202/17/YW	0
7/2215/202/17/YW	10/1/12/10SELF/YW	0
22/2321/48L/14/YW	8/630/OP/37/YW	0
8/630/OP/37/YW	22/2321/48L/14/YW	0
19/39/OP/23/YW_1/3	20/481/OP/24/Y	0
20/481/OP/24/Y	19/39/OP/23/YW_1/3	0
10/7/886/2186/OP/W	PLOT20/RANGE32	0
PLOT20/RANGE32	10/7/886/2186/OP/W	0
18/1056/3cam/17/YW	9/628/OP/37/YW	0
9/628/OP/37/YW	18/1056/3cam/17/YW	0
20/8/451/OP	21/2037/501/20/B_1/3	0
21/2037/501/20/B_1/3	20/8/451/OP	0
8/102/OP/24/YW	PLOT8/TOP-DOWN/RANGE18	0
PLOT8/TOP-DOWN/RANGE18	8/102/OP/24/YW	0
11/1/14/14OP/Y	14/740/OP/25/Y	0
14/740/OP/25/Y	11/1/14/14OP/Y	0
21/2037/501/20/B_1/3	5/442/OP/34/YW_2/6	0
5/442/OP/34/YW_2/6	21/2037/501/20/B_1/3	0
1/104/426/13/YW_3/3	23/2032/428/20/Y_2/5	0
23/2032/428/20/Y_2/5	1/104/426/13/YW_3/3	0
13/2088/OP/28/YW	13/3/2007/9/YW	0
13/3/2007/9/YW	13/2088/OP/28/YW	0
2/103/205/12/YW	20/2037/515/20/Y_4/7	0
20/2037/515/20/Y_4/7	2/103/205/12/YW	0
18/2150/OP/28/YW	4/2195/48/21/YW_1/3	0
4/2195/48/21/YW_1/3	18/2150/OP/28/YW	0
12/189/527/17/Y	16/647/OP/27/YW	0
16/647/OP/27/YW	12/189/527/17/Y	0
8/2395/SELF/38/YW	9/163/OP/10/YW	0
9/163/OP/10/YW	8/2395/SELF/38/YW	0
15/1913/SELF/19/YW_2/6	21/2/257/602/OP/YW	0
21/2/257/602/OP/YW	15/1913/SELF/19/YW_2/6	0
11/3/228/551/OP/YW	6/2192/2/21/YW	0
6/2192/2/21/YW	11/3/228/551/OP/YW	0
10/2152/1627/25/Y	2/103/205/12/YW	0
2/103/205/12/YW	10/2152/1627/25/Y	0
10/7/886/2186/OP/W	6/718/2335/33/Y	0
6/718/2335/33/Y	10/7/886/2186/OP/W	0
18/1647/SELF/12/B	19/43/262/9/YW	0
19/43/262/9/YW	18/1647/SELF/12/B	0
11/85/OP/24/YW	20/44/48/9/Y	0
20/44/48/9/Y	11/85/OP/24/YW	0
16/2124/OP/28/YW	20/2037/515/20/Y_4/7	0
20/2037/515/20/Y_4/7	16/2124/OP/28/YW	0
1/2133/515/22/Y	10/469/OP/9/YW_1/3	0
10/469/OP/9/YW_1/3	1/2133/515/22/Y	0
23/2032/428/20/Y_2/5	PLOT_7/DOWN-TOP/RANGE18	0
PLOT_7/DOWN-TOP/RANGE18	23/2032/428/20/Y_2/5	0
8/2/1355/479/2330/YW_2/2	8/2395/SELF/38/YW	0
8/2395/SELF/38/YW	8/2/1355/479/2330/YW_2/2	0
13/2153/560/26/YW	9/1776/2172/29/YW	0
9/1776/2172/29/YW	13/2153/560/26/YW	0
18/2150/OP/28/YW_2/6	19/8/450/OP	0
19/8/450/OP	18/2150/OP/28/YW_2/6	0
11/2374/1909/23/YW_2/6	8/2395/SELF/38/YW	0
8/2395/SELF/38/YW	11/2374/1909/23/YW_2/6	0
8/4/110/384/OP/YW_2/4	PLOT20/RANGE32	0
PLOT20/RANGE32	8/4/110/384/OP/YW_2/4	0
21/5/396/1091/SELF/YW	22/1838/2399/29/YW	0
22/1838/2399/29/YW	21/5/396/1091/SELF/YW	0
16/1641/SELF/12/YW	19/39/OP/23/YW_2/2	0
19/39/OP/23/YW_2/2	16/1641/SELF/12/YW	0
14/740/OP/25/Y	PLOT2/TOP-DOWN/RANGE18_1/5	0
PLOT2/TOP-DOWN/RANGE18_1/5	14/740/OP/25/Y	0
8/4/110/384/OP/YW_2/4	PLOT17/DOWN-TOP/RANGE18_2/3	0
PLOT17/DOWN-TOP/RANGE18_2/3	8/4/110/384/OP/YW_2/4	0
11/3/228/551/OP/YW	18/1056/3cam/17/YW	0
18/1056/3cam/17/YW	11/3/228/551/OP/YW	0
19/39/OP/23/YW_2/3	23/4/920/2263/OP/YW_2/5	0
23/4/920/2263/OP/YW_2/5	19/39/OP/23/YW_2/3	0
15/1913/SELF/19/YW_2/6	21/1636/2406/YW_2/7	0
21/1636/2406/YW_2/7	15/1913/SELF/19/YW_2/6	0
15/2181/2/22/Y	5/1900/L2/28/YW	0
5/1900/L2/28/YW	15/2181/2/22/Y	0
15/652/OP/27/YW	PLOT2/TOP-DOWN/RANGE18_1/5	0
PLOT2/TOP-DOWN/RANGE18_1/5	15/652/OP/27/YW	0
19/39/OP/23/YW_1/3	PLOT18/TOP-DOWN/RANGE18_2/3	0
PLOT18/TOP-DOWN/RANGE18_2/3	19/39/OP/23/YW_1/3	0
12/359/OP/10/YW	6/3/237/565/OP/YW	0
6/3/237/565/OP/YW	12/359/OP/10/YW	0
3/2213/48/25/Y	5/477/OP/23/Y	0
5/477/OP/23/Y	3/2213/48/25/Y	0
16/647/OP/27/YW_2/4	20/2037/515/20/Y_2/7	0
20/2037/515/20/Y_2/7	16/647/OP/27/YW_2/4	0
18/3/221/544/OP/YW_2/5	PLOT18/TOP-DOWN/RANGE18_3/5	0
PLOT18/TOP-DOWN/RANGE18_3/5	18/3/221/544/OP/YW_2/5	0
11/85/OP/24/YW	4/2195/48/21/YW_2/3	0
4/2195/48/21/YW_2/3	11/85/OP/24/YW	0
16/2405/2408/24/YW	20/2037/515/20/Y_2/7	0
20/2037/515/20/Y_2/7	16/2405/2408/24/YW	0
15/652/OP/27/YW	19/39/OP/23/YW_2/2	0
19/39/OP/23/YW_2/2	15/652/OP/27/YW	0
4/1/6/4OP/YW	7/2060/669/15/Y	0
7/2060/669/15/Y	4/1/6/4OP/YW	0
4/2112/69322/YW	5/2248/2348/17/YB	0
5/2248/2348/17/YB	4/2112/69322/YW	0
9/2082/OP/27/YW	PLOT18/TOP-DOWN/RANGE18_3/3	0
PLOT18/TOP-DOWN/RANGE18_3/3	9/2082/OP/27/YW	0
1/1854/41/30/YW	18/40/OP/23/YW	0
18/40/OP/23/YW	1/1854/41/30/YW	0
11/2374/1909/23/YW_2/6	9/2082/OP/27/YW	0
9/2082/OP/27/YW	11/2374/1909/23/YW_2/6	0
16/63/OP/23/YW_4/5	9/468/OP/9/Y	0
9/468/OP/9/Y	16/63/OP/23/YW_4/5	0
18/3/221/544/OP/YW_2/5	8/4/110/384/OP/YW_2/4	0
8/4/110/384/OP/YW_2/4	18/3/221/544/OP/YW_2/5	0
18/40/OP/23/YW	20/481/OP/24/Y	0
20/481/OP/24/Y	18/40/OP/23/YW	0
17/1645/OP/21/Y	4/2112/69322/YW_2/5	0
4/2112/69322/YW_2/5	17/1645/OP/21/Y	0
1/2130/373/20/YW	5/2248/2348/17/YB	0
5/2248/2348/17/YB	1/2130/373/20/YW	0
10/469/OP/9/YW_1/3	PLOT15/TOP-DOWN/RANGE18	0
PLOT15/TOP-DOWN/RANGE18	10/469/OP/9/YW_1/3	0
1/2133/515/22/Y	23/497/OP/24/YW	0
23/497/OP/24/YW	1/2133/515/22/Y	0
9/2149/615/25/Y	PLOT2/TOP-DOWN/RANGE18_4/5	0
PLOT2/TOP-DOWN/RANGE18_4/5	9/2149/615/25/Y	0
16/1641/SELF/12/YW	20/1704/SELF/12/W	0
20/1704/SELF/12/W	16/1641/SELF/12/YW	0
10/469/OP/9/YW_1/3	8/2304/2301/36/YW	0
8/2304/2301/36/YW	10/469/OP/9/YW_1/3	0
16/1506/24/30/WY	PLOT5/DOWN-TOP/RANGE18	0
PLOT5/DOWN-TOP/RANGE18	16/1506/24/30/WY	0
2/610/SELF/38/YW	6/174/533/34/YW	0
6/174/533/34/YW	2/610/SELF/38/YW	0
16/2405/2408/24/YW	20/2037/515/20/Y_1/7	0
20/2037/515/20/Y_1/7	16/2405/2408/24/YW	0
19/534/OP/31/YW	PLOT17/DOWN-TOP/RANGE18_2/3	0
PLOT17/DOWN-TOP/RANGE18_2/3	19/534/OP/31/YW	0
14/740/OP/25/Y_3/4	7/2215/202/17/YW	0
7/2215/202/17/YW	14/740/OP/25/Y_3/4	0
15/2181/2/22/Y	20/481/OP/24/Y	0
20/481/OP/24/Y	15/2181/2/22/Y	0
3/484/OP/23/Y	PLOT17/DOWN-TOP/RANGE18_1/3	0
PLOT17/DOWN-TOP/RANGE18_1/3	3/484/OP/23/Y	0
16/647/OP/27/YW_4/7	20/2028/563/15/YW_1/4	0
20/2028/563/15/YW_1/4	16/647/OP/27/YW_4/7	0
10/469/OP/9/YW_1/3	23/2091/492/34/Y_2/3	0
23/2091/492/34/Y_2/3	10/469/OP/9/YW_1/3	0
1/104/426/13/YW_3/3	13/2088/OP/28/YW	0
13/2088/OP/28/YW	1/104/426/13/YW_3/3	0
16/647/OP/27/YW_2/4	18/1056/3cam/17/YW	0
18/1056/3cam/17/YW	16/647/OP/27/YW_2/4	0
16/63/OP/23/YW_5/5	20/2037/515/20/Y_4/7	0
20/2037/515/20/Y_4/7	16/63/OP/23/YW_5/5	0
1/104/426/13/YW_3/3	6/473/SELF/23/Y	0
6/473/SELF/23/Y	1/104/426/13/YW_3/3	0
1/1854/41/30/YW	5/1/7/6cam/OP/R	0
5/1/7/6cam/OP/R	1/1854/41/30/YW	0
15/2059/412/10/YW	17/2047/511/10/Y_1/2	0
17/2047/511/10/Y_1/2	15/2059/412/10/YW	0
23/2032/428/20/Y_1/5	9/628/OP/37/YW	0
9/628/OP/37/YW	23/2032/428/20/Y_1/5	0
16/647/OP/27/YW	20/2037/515/20/Y_4/7	0
20/2037/515/20/Y_4/7	16/647/OP/27/YW	0
23/4/920/2263/OP/YW	PLOT17/DOWN-TOP/RANGE18_1/3	0
PLOT17/DOWN-TOP/RANGE18_1/3	23/4/920/2263/OP/YW	0
4/2112/69322/YW_1/5	9/2404/2318/23/Y_2/2	0
9/2404/2318/23/Y_2/2	4/2112/69322/YW_1/5	0
12/1980/OP/20/YW_1/7	5/3/238/566/SELF/Y	0
5/3/238/566/SELF/Y	12/1980/OP/20/YW_1/7	0
12/1980/OP/20/YW_1/7	19/534/OP/31/YW	0
19/534/OP/31/YW	12/1980/OP/20/YW_1/7	0
10/7/886/2186/OP/W	7/2215/202/17/YW	0
7/2215/202/17/YW	10/7/886/2186/OP/W	0
5/442/OP/34/YW_3/6	8/102/OP/24/YW	0
8/102/OP/24/YW	5/442/OP/34/YW_3/6	0
12/1980/OP/20/YW_1/7	16/1506/24/30/WY_2/6	0
16/1506/24/30/WY_2/6	12/1980/OP/20/YW_1/7	0
6/191/OP/1/YW	8/102/OP/24/YW	0
8/102/OP/24/YW	6/191/OP/1/YW	0
1/2402/OP/36/YW	5/442/OP/34/YW	0
5/442/OP/34/YW	1/2402/OP/36/YW	0
9/163/OP/10/YW	9/2404/2318/23/Y	0
9/2404/2318/23/Y	9/163/OP/10/YW	0
1/488/OP/23/YW	PLOT2/TOP-DOWN/RANGE18_1/5	0
PLOT2/TOP-DOWN/RANGE18_1/5	1/488/OP/23/YW	0
17/529/OP/31/YW	18/1853/OP/19/R_3/4	0
18/1853/OP/19/R_3/4	17/529/OP/31/YW	0
12/189/527/17/Y	23/2032/428/20/Y_2/5	0
23/2032/428/20/Y_2/5	12/189/527/17/Y	0
20/2332/736/YW	PLOT17/DOWN-TOP/RANGE18_1/3	0
PLOT17/DOWN-TOP/RANGE18_1/3	20/2332/736/YW	0
17/2047/511/10/Y_2/2	5/2248/2348/17/YB	0
5/2248/2348/17/YB	17/2047/511/10/Y_2/2	0
5/2248/2348/17/YB_3/3	PLOT6/TOP-DOWN/RANGE18	0
PLOT6/TOP-DOWN/RANGE18	5/2248/2348/17/YB_3/3	0
2/461/OP/9/Y	PLOT4/TOP-DOWN/RANGE18	0
PLOT4/TOP-DOWN/RANGE18	2/461/OP/9/Y	0
15/2059/412/10/YW	6/718/2335/33/Y	0
6/718/2335/33/Y	15/2059/412/10/YW	0
20/8/451/OP	9/2149/615/25/Y	0
9/2149/615/25/Y	20/8/451/OP	0
1/2130/373/20/YW	21/5/396/1091/SELF/YW	0
21/5/396/1091/SELF/YW	1/2130/373/20/YW	0
16/63/OP/23/YW_4/5	PLOT18/TOP-DOWN/RANGE18_5/5	0
PLOT18/TOP-DOWN/RANGE18_5/5	16/63/OP/23/YW_4/5	0
2/1848/2379/30/R	23/2091/492/34/Y_2/3	0
23/2091/492/34/Y_2/3	2/1848/2379/30/R	0
16/647/OP/27/YW	18/2262/2286/16/YW	0
18/2262/2286/16/YW	16/647/OP/27/YW	0
16/1641/SELF/12/YW	2/129/OP/24/YW	0
2/129/OP/24/YW	16/1641/SELF/12/YW	0
16/2405/2408/24/YW	4/2112/69322/YW_2/5	0
4/2112/69322/YW_2/5	16/2405/2408/24/YW	0
11/2374/1909/23/YW_1/6	12/1980/OP/20/YW_1/7	0
12/1980/OP/20/YW_1/7	11/2374/1909/23/YW_1/6	0
20/441/SELF/37/Y	4/2195/48/21/YW_2/3	0
4/2195/48/21/YW_2/3	20/441/SELF/37/Y	0
11/2/1348/448/371/R_2/6	20/360/OP/10/YW	0
20/360/OP/10/YW	11/2/1348/448/371/R_2/6	0
23/868/2290/27/Y	9/2149/615/25/Y	0
9/2149/615/25/Y	23/868/2290/27/Y	0
9/1776/2172/29/YW	PLOT2/TOP-DOWN/RANGE18_3/5	0
PLOT2/TOP-DOWN/RANGE18_3/5	9/1776/2172/29/YW	0
23/2032/428/20/Y_1/5	8/102/OP/24/W_2/4	0
8/102/OP/24/W_2/4	23/2032/428/20/Y_1/5	0
8/1910/OP/20/W	KF_Male	0
KF_Male	8/1910/OP/20/W	0
5/2248/2348/17/YB	8/2119/OP/27/YW	0
8/2119/OP/27/YW	5/2248/2348/17/YB	0
11/2374/1909/23/YW_2/6	5/3/238/566/SELF/Y	0
5/3/238/566/SELF/Y	11/2374/1909/23/YW_2/6	0
16/2405/2408/24/YW	20/2037/515/20/Y_3/7	0
20/2037/515/20/Y_3/7	16/2405/2408/24/YW	0
3/484/OP/23/Y	6/473/SELF/23/Y	0
6/473/SELF/23/Y	3/484/OP/23/Y	0
7/222/L3/31/YW	PLOT6/TOP-DOWN/RANGE18	0
PLOT6/TOP-DOWN/RANGE18	7/222/L3/31/YW	0
13/2088/OP/28/YW	6/3/237/565/OP/YW	0
6/3/237/565/OP/YW	13/2088/OP/28/YW	0
23/1648/2330/30/Y	3/2213/48/25/Y	0
3/2213/48/25/Y	23/1648/2330/30/Y	0
20/2037/515/20/Y_4/7	21/1636/2406/YW_2/7	0
21/1636/2406/YW_2/7	20/2037/515/20/Y_4/7	0
3/224/OP/10/YW	6/2192/2/21/YW	0
6/2192/2/21/YW	3/224/OP/10/YW	0
18/3/221/544/OP/YW_1/5	20/2037/515/20/Y_1/7	0
20/2037/515/20/Y_1/7	18/3/221/544/OP/YW_1/5	0
18/2150/OP/28/YW	PLOT_7/DOWN-TOP/RANGE18	0
PLOT_7/DOWN-TOP/RANGE18	18/2150/OP/28/YW	0
4/2195/48/21/YW_1/3	8/2119/OP/27/YW	0
8/2119/OP/27/YW	4/2195/48/21/YW_1/3	0
6/473/SELF/23/Y	PLOT18/TOP-DOWN/RANGE18_4/5	0
PLOT18/TOP-DOWN/RANGE18_4/5	6/473/SELF/23/Y	0
19/39/OP/23/YW_2/2	19/39/OP/23/YW_3/3	0
19/39/OP/23/YW_3/3	19/39/OP/23/YW_2/2	0
20/8/451/OP	9/2149/615/25/Y_2/4	0
9/2149/615/25/Y_2/4	20/8/451/OP	0
1/104/426/13/YW_2/3	8/102/OP/24/W_4/4	0
8/102/OP/24/W_4/4	1/104/426/13/YW_2/3	0
12/1980/OP/20/YW_2/7	20/360/OP/10/YW	0
20/360/OP/10/YW	12/1980/OP/20/YW_2/7	0
16/2147/177/26/YW	PLOT18/TOP-DOWN/RANGE18_5/5	0
PLOT18/TOP-DOWN/RANGE18_5/5	16/2147/177/26/YW	0
10/2152/1627/25/Y	KF_Male	0
KF_Male	10/2152/1627/25/Y	0
3/2213/48/25/Y	8/729/SELF/26/YW	0
8/729/SELF/26/YW	3/2213/48/25/Y	0
18/3/221/544/OP/YW_1/5	8/102/OP/24/W_4/4	0
8/102/OP/24/W_4/4	18/3/221/544/OP/YW_1/5	0
20/2037/515/20/Y_1/7	PLOT21/DOWN-TOP/RANGE18	0
PLOT21/DOWN-TOP/RANGE18	20/2037/515/20/Y_1/7	0
20/2037/515/20/Y_3/7	8/2119/OP/27/YW	0
8/2119/OP/27/YW	20/2037/515/20/Y_3/7	0
18/533/OP/31/YW	6/1871/OP/20/W	0
6/1871/OP/20/W	18/533/OP/31/YW	0
19/723/SELF/25/Y	3/2213/48/25/Y_1/9	0
3/2213/48/25/Y_1/9	19/723/SELF/25/Y	0
11/2/1348/448/371/R_2/6	9/2149/615/25/Y_2/4	0
9/2149/615/25/Y_2/4	11/2/1348/448/371/R_2/6	0
10/1/12/10SELF/YW	9/2/1354/479/265/YW	0
9/2/1354/479/265/YW	10/1/12/10SELF/YW	0
21/2/257/602/OP/YW	8/102/OP/24/W_2/4	0
8/102/OP/24/W_2/4	21/2/257/602/OP/YW	0
4/2112/69322/YW_1/5	4/2195/48/21/YW_1/3	0
4/2195/48/21/YW_1/3	4/2112/69322/YW_1/5	0
21/2037/501/20/B	PLOT21/DOWN-TOP/RANGE18	0
PLOT21/DOWN-TOP/RANGE18	21/2037/501/20/B	0
8/729/SELF/26/YW	RANGE32/PLOT10	0
RANGE32/PLOT10	8/729/SELF/26/YW	0
16/2124/OP/28/YW	16/2147/177/26/YW	0
16/2147/177/26/YW	16/2124/OP/28/YW	0
10/2087/OP/27/YW	11/2374/1909/23/YW_2/6	0
11/2374/1909/23/YW_2/6	10/2087/OP/27/YW	0
19/1629/2319/30/Y	2/461/OP/9/Y	0
2/461/OP/9/Y	19/1629/2319/30/Y	0
10/2152/1627/25/Y	20/2037/515/20/Y_1/7	0
20/2037/515/20/Y_1/7	10/2152/1627/25/Y	0
11/2022/488/22/Y	23/497/OP/24/YW	0
23/497/OP/24/YW	11/2022/488/22/Y	0
11/2374/1909/23/YW_2/6	PLOT8/TOP-DOWN/RANGE18	0
PLOT8/TOP-DOWN/RANGE18	11/2374/1909/23/YW_2/6	0
20/733/655/34/YW	9/163/OP/10/YW	0
9/163/OP/10/YW	20/733/655/34/YW	0
17/2047/511/10/Y_2/2	23/2032/428/20/Y_2/5	0
23/2032/428/20/Y_2/5	17/2047/511/10/Y_2/2	0
16/1506/24/30/WY	19/39/OP/23/YW_1/3	0
19/39/OP/23/YW_1/3	16/1506/24/30/WY	0
10/2152/1627/25/Y	18/2262/2286/16/YW	0
18/2262/2286/16/YW	10/2152/1627/25/Y	0
6/1871/OP/20/W	KF_Male	0
KF_Male	6/1871/OP/20/W	0
4/2112/69322/YW_1/5	4/2195/48/21/YW_2/3	0
4/2195/48/21/YW_2/3	4/2112/69322/YW_1/5	0
11/2357/364/14/YW	2/461/OP/9/Y	0
2/461/OP/9/Y	11/2357/364/14/YW	0
1/488/OP/23/YW	14/687/SELF/36/YW	0
14/687/SELF/36/YW	1/488/OP/23/YW	0
11/2374/1909/23/YW_1/6	8/1910/OP/20/W	0
8/1910/OP/20/W	11/2374/1909/23/YW_1/6	0
10/7/886/2186/OP/W	5/2248/2348/17/YB	0
5/2248/2348/17/YB	10/7/886/2186/OP/W	0
18/2262/2286/16/YW	9/2/1354/479/265/YW	0
9/2/1354/479/265/YW	18/2262/2286/16/YW	0
11/2022/488/22/Y	12/1980/OP/20/YW_3/7	0
12/1980/OP/20/YW_3/7	11/2022/488/22/Y	0
23/497/OP/24/YW	PLOT17/DOWN-TOP/RANGE18_2/3	0
PLOT17/DOWN-TOP/RANGE18_2/3	23/497/OP/24/YW	0
18/1853/OP/19/R_4/4	20/2037/515/20/Y_2/7	0
20/2037/515/20/Y_2/7	18/1853/OP/19/R_4/4	0
4/2195/48/21/YW_3/3	9/2149/615/25/Y_2/4	0
9/2149/615/25/Y_2/4	4/2195/48/21/YW_3/3	0
1/2402/OP/36/YW	10/2152/1627/25/Y	0
10/2152/1627/25/Y	1/2402/OP/36/YW	0
8/2/1355/479/2330/YW_1/2	PLOT17/DOWN-TOP/RANGE18_1/3	0
PLOT17/DOWN-TOP/RANGE18_1/3	8/2/1355/479/2330/YW_1/2	0
13/3/2007/9/YW	5/2248/2348/17/YB	0
5/2248/2348/17/YB	13/3/2007/9/YW	0
1/104/426/13/YW_3/3	19/39/OP/23/YW_2/3	0
19/39/OP/23/YW_2/3	1/104/426/13/YW_3/3	0
18/3/221/544/OP/YW_1/5	19/43/262/9/YW	0
19/43/262/9/YW	18/3/221/544/OP/YW_1/5	0
19/8/450/OP	20/2037/515/20/Y_1/7	0
20/2037/515/20/Y_1/7	19/8/450/OP	0
10/7/886/2186/OP/W	14/687/SELF/36/YW	0
14/687/SELF/36/YW	10/7/886/2186/OP/W	0
4/2195/48/21/YW_2/3	9/163/OP/10/YW	0
9/163/OP/10/YW	4/2195/48/21/YW_2/3	0
9/1776/2172/29/YW	KF_Male	0
KF_Male	9/1776/2172/29/YW	0
1/488/OP/23/YW	PLOT2/TOP-DOWN/RANGE18_5/5	0
PLOT2/TOP-DOWN/RANGE18_5/5	1/488/OP/23/YW	0
1/1854/41/30/YW	PLOT21/DOWN-TOP/RANGE18	0
PLOT21/DOWN-TOP/RANGE18	1/1854/41/30/YW	0
21/2009/OP/25/Y	8/2/1355/479/2330/YW_2/2	0
8/2/1355/479/2330/YW_2/2	21/2009/OP/25/Y	0
20/2037/515/20/Y_3/7	7/222/L3/31/YW	0
7/222/L3/31/YW	20/2037/515/20/Y_3/7	0
20/2037/515/20/Y_1/7	23/2032/428/20/Y_1/5	0
23/2032/428/20/Y_1/5	20/2037/515/20/Y_1/7	0
19/723/SELF/25/Y	23/2091/492/34/Y_2/3	0
23/2091/492/34/Y_2/3	19/723/SELF/25/Y	0
4/2112/69322/YW	PLOT18/TOP-DOWN/RANGE18_3/5	0
PLOT18/TOP-DOWN/RANGE18_3/5	4/2112/69322/YW	0
6/718/2335/33/Y	PLOT6/TOP-DOWN/RANGE18	0
PLOT6/TOP-DOWN/RANGE18	6/718/2335/33/Y	0
18/974/OP/24/Y	9/628/OP/37/YW	0
9/628/OP/37/YW	18/974/OP/24/Y	0
16/2124/OP/28/YW	PLOT18/TOP-DOWN/RANGE18_3/3	0
PLOT18/TOP-DOWN/RANGE18_3/3	16/2124/OP/28/YW	0
9/2149/615/25/Y_2/4	9/2404/2318/23/Y_2/2	0
9/2404/2318/23/Y_2/2	9/2149/615/25/Y_2/4	0
5/3/238/566/SELF/Y	5/442/OP/34/YW_3/6	0
5/442/OP/34/YW_3/6	5/3/238/566/SELF/Y	0
12/359/OP/10/YW	3/2213/48/25/Y_1/9	0
3/2213/48/25/Y_1/9	12/359/OP/10/YW	0
12/359/OP/10/YW	20/2028/563/15/YW_2/4	0
20/2028/563/15/YW_2/4	12/359/OP/10/YW	0
16/63/OP/23/YW_1/5	18/2262/2286/16/YW	0
18/2262/2286/16/YW	16/63/OP/23/YW_1/5	0
1/2133/515/22/Y	9/2082/OP/27/YW	0
9/2082/OP/27/YW	1/2133/515/22/Y	0
20/2037/515/20/Y_3/7	8/630/OP/37/YW	0
8/630/OP/37/YW	20/2037/515/20/Y_3/7	0
23/1648/2330/30/Y	6/473/SELF/23/Y	0
6/473/SELF/23/Y	23/1648/2330/30/Y	0
2/2036/586/19/YW	20/2028/563/15/YW_1/4	0
20/2028/563/15/YW_1/4	2/2036/586/19/YW	0
15/521/SELF/31/YW	9/1776/2172/29/YW	0
9/1776/2172/29/YW	15/521/SELF/31/YW	0
1/2402/OP/36/YW	23/2091/492/34/Y_2/3	0
23/2091/492/34/Y_2/3	1/2402/OP/36/YW	0
12/189/527/17/Y_3/5	PLOT15/TOP-DOWN/RANGE18	0
PLOT15/TOP-DOWN/RANGE18	12/189/527/17/Y_3/5	0
13/3/2007/9/YW	8/2/1355/479/2330/YW_1/2	0
8/2/1355/479/2330/YW_1/2	13/3/2007/9/YW	0
16/1506/24/30/WY_2/6	8/2/1355/479/2330/YW_1/2	0
8/2/1355/479/2330/YW_1/2	16/1506/24/30/WY_2/6	0
20/2028/563/15/YW_1/4	PLOT8/TOP-DOWN/RANGE18	0
PLOT8/TOP-DOWN/RANGE18	20/2028/563/15/YW_1/4	0
19/1629/2319/30/Y	9/1976/2245/22/YW_2/2	0
9/1976/2245/22/YW_2/2	19/1629/2319/30/Y	0
9/1776/2172/29/YW	PLOT17/DOWN-TOP/RANGE18_1/3	0
PLOT17/DOWN-TOP/RANGE18_1/3	9/1776/2172/29/YW	0
16/63/OP/23/YW_4/5	PLOT18/TOP-DOWN/RANGE18_2/3	0
PLOT18/TOP-DOWN/RANGE18_2/3	16/63/OP/23/YW_4/5	0
14/7/88/2175/SELF/YW	17/2047/511/10/Y_2/2	0
17/2047/511/10/Y_2/2	14/7/88/2175/SELF/YW	0
12/2cam/2221/9/WY	18/2150/OP/28/YW_2/6	0
18/2150/OP/28/YW_2/6	12/2cam/2221/9/WY	0
18/1853/OP/19/R_4/4	PLOT6/TOP-DOWN/RANGE18	0
PLOT6/TOP-DOWN/RANGE18	18/1853/OP/19/R_4/4	0
20/44/48/9/Y	21/2037/501/20/B_1/3	0
21/2037/501/20/B_1/3	20/44/48/9/Y	0
19/39/OP/23/YW_2/2	PLOT4/TOP-DOWN/RANGE18	0
PLOT4/TOP-DOWN/RANGE18	19/39/OP/23/YW_2/2	0
13/3/2007/9/YW	16/2405/2408/24/YW	0
16/2405/2408/24/YW	13/3/2007/9/YW	0
20/2028/563/15/YW_2/4	8/729/SELF/26/YW	0
8/729/SELF/26/YW	20/2028/563/15/YW_2/4	0
17/6/918/2256/OP/YW	19/39/OP/23/YW_3/3	0
19/39/OP/23/YW_3/3	17/6/918/2256/OP/YW	0
14/7/88/2175/SELF/YW	15/2059/412/10/YW	0
15/2059/412/10/YW	14/7/88/2175/SELF/YW	0
11/2374/1909/23/YW_2/6	2/1848/2379/30/R	0
2/1848/2379/30/R	11/2374/1909/23/YW_2/6	0
14/7/88/2175/SELF/YW	20/481/OP/24/Y	0
20/481/OP/24/Y	14/7/88/2175/SELF/YW	0
18/1853/OP/19/R_3/4	PLOT14/RANGE32	0
PLOT14/RANGE32	18/1853/OP/19/R_3/4	0
4/1897/2391/28/Y	9/2404/2318/23/Y_2/2	0
9/2404/2318/23/Y_2/2	4/1897/2391/28/Y	0
5/1/7/6cam/OP/R	5/2248/2348/17/YB_3/3	0
5/2248/2348/17/YB_3/3	5/1/7/6cam/OP/R	0
14/740/OP/25/Y_3/4	23/2032/428/20/Y_2/5	0
23/2032/428/20/Y_2/5	14/740/OP/25/Y_3/4	0
12/189/527/17/Y_3/5	15/8/2352/OP	0
15/8/2352/OP	12/189/527/17/Y_3/5	0
1/2402/OP/36/YW	9/2082/OP/27/YW	0
9/2082/OP/27/YW	1/2402/OP/36/YW	0
1/2133/515/22/Y	5/442/OP/34/YW	0
5/442/OP/34/YW	1/2133/515/22/Y	0
16/2124/OP/28/YW	18/1902/2400/27/YW	0
18/1902/2400/27/YW	16/2124/OP/28/YW	0
18/974/OP/24/Y	2/3/240/570/OP/YW	0
2/3/240/570/OP/YW	18/974/OP/24/Y	0
11/2374/1909/23/YW_1/6	8/4/110/384/OP/YW	0
8/4/110/384/OP/YW	11/2374/1909/23/YW_1/6	0
16/1506/24/30/WY_2/6	PLOT21/DOWN-TOP/RANGE18	0
PLOT21/DOWN-TOP/RANGE18	16/1506/24/30/WY_2/6	0
12/189/527/17/Y_3/5	22/1629/2406/30/YW	0
22/1629/2406/30/YW	12/189/527/17/Y_3/5	0
16/2124/OP/28/YW	21/7/873/2159/OP/Y	0
21/7/873/2159/OP/Y	16/2124/OP/28/YW	0
14/2022/488/22/YB	19/8/450/OP	0
19/8/450/OP	14/2022/488/22/YB	0
2/610/SELF/38/YW	8/630/OP/37/YW	0
8/630/OP/37/YW	2/610/SELF/38/YW	0
20/720/OP/25/Y	9/2/1354/479/265/YW	0
9/2/1354/479/265/YW	20/720/OP/25/Y	0
11/2357/364/14/YW	22/2132/691/19/Y	0
22/2132/691/19/Y	11/2357/364/14/YW	0
17/2047/511/10/Y_2/2	20/2037/515/20/Y_2/7	0
20/2037/515/20/Y_2/7	17/2047/511/10/Y_2/2	0
15/2059/412/10/YW	23/2032/428/20/Y_2/5	0
23/2032/428/20/Y_2/5	15/2059/412/10/YW	0
19/39/OP/23/YW_3/3	23/868/2290/27/Y	0
23/868/2290/27/Y	19/39/OP/23/YW_3/3	0
16/647/OP/27/YW_2/4	2/103/205/12/YW	0
2/103/205/12/YW	16/647/OP/27/YW_2/4	0
4/2195/48/21/YW_3/3	8/2119/OP/27/YW	0
8/2119/OP/27/YW	4/2195/48/21/YW_3/3	0
12/1980/OP/20/YW_1/7	20/2037/515/20/Y_4/7	0
20/2037/515/20/Y_4/7	12/1980/OP/20/YW_1/7	0
15/2181/2/22/Y	22/1871B/L2/27/YW	0
22/1871B/L2/27/YW	15/2181/2/22/Y	0
11/3/228/551/OP/YW	21/2009/OP/25/Y	0
21/2009/OP/25/Y	11/3/228/551/OP/YW	0
18/974/OP/24/Y	21/5/396/1091/SELF/YW	0
21/5/396/1091/SELF/YW	18/974/OP/24/Y	0
7/466/OP/9/Y	8/2395/SELF/38/YW	0
8/2395/SELF/38/YW	7/466/OP/9/Y	0
16/63/OP/23/YW_4/5	20/720/OP/25/Y	0
20/720/OP/25/Y	16/63/OP/23/YW_4/5	0
1/104/426/13/YW_2/3	13/3/2007/9/YW	0
13/3/2007/9/YW	1/104/426/13/YW_2/3	0
14/7/88/2175/SELF/YW	3/2213/48/25/Y	0
3/2213/48/25/Y	14/7/88/2175/SELF/YW	0
17/529/OP/31/YW	5/3/238/566/SELF/Y	0
5/3/238/566/SELF/Y	17/529/OP/31/YW	0
13/2153/560/26/YW	16/63/OP/23/YW_4/5	0
16/63/OP/23/YW_4/5	13/2153/560/26/YW	0
21/7/873/2159/OP/Y	9/163/OP/10/YW	0
9/163/OP/10/YW	21/7/873/2159/OP/Y	0
11/85/OP/24/YW	18/1853/OP/19/R	0
18/1853/OP/19/R	11/85/OP/24/YW	0
7/2060/669/15/Y	8/1088/2300/19/R	0
8/1088/2300/19/R	7/2060/669/15/Y	0
22/717/OP/36/Y	PLOT18/TOP-DOWN/RANGE18_2/3	0
PLOT18/TOP-DOWN/RANGE18_2/3	22/717/OP/36/Y	0
12/1980/OP/20/YW_1/7	16/647/OP/27/YW_3/4	0
16/647/OP/27/YW_3/4	12/1980/OP/20/YW_1/7	0
1/488/OP/23/YW	7/2060/669/15/Y	0
7/2060/669/15/Y	1/488/OP/23/YW	0
1/2402/OP/36/YW	20/2028/563/15/YW_1/4	0
20/2028/563/15/YW_1/4	1/2402/OP/36/YW	0
12/359/OP/10/YW	17/529/OP/31/YW	0
17/529/OP/31/YW	12/359/OP/10/YW	0
22/2321/48L/14/YW	23/2091/492/34/Y_2/3	0
23/2091/492/34/Y_2/3	22/2321/48L/14/YW	0
20/2037/515/20/Y_2/7	PLOT2/TOP-DOWN/RANGE18_2/5	0
PLOT2/TOP-DOWN/RANGE18_2/5	20/2037/515/20/Y_2/7	0
4/2195/48/21/YW_3/3	PLOT2/TOP-DOWN/RANGE18_2/5	0
PLOT2/TOP-DOWN/RANGE18_2/5	4/2195/48/21/YW_3/3	0
11/2/1348/448/371/R_3/6	23/4/920/2263/OP/YW	0
23/4/920/2263/OP/YW	11/2/1348/448/371/R_3/6	0
22/2321/48L/14/YW	PLOT_7/DOWN-TOP/RANGE18_2/5	0
PLOT_7/DOWN-TOP/RANGE18_2/5	22/2321/48L/14/YW	0
17/1645/OP/21/Y	4/2112/69322/YW_1/5	0
4/2112/69322/YW_1/5	17/1645/OP/21/Y	0
2/3/240/570/OP/YW	6/3/237/565/OP/YW	0
6/3/237/565/OP/YW	2/3/240/570/OP/YW	0
23/497/OP/24/YW	6/2313/2251/36/BR	0
6/2313/2251/36/BR	23/497/OP/24/YW	0
16/1641/SELF/12/YW	16/63/OP/23/YW_5/5	0
16/63/OP/23/YW_5/5	16/1641/SELF/12/YW	0
12/189/527/17/Y_3/5	6/473/SELF/23/Y	0
6/473/SELF/23/Y	12/189/527/17/Y_3/5	0
12/359/OP/10/YW	2016/897/2208/OP	0
2016/897/2208/OP	12/359/OP/10/YW	0
20/720/OP/25/Y	7/1082/504/33/B	0
7/1082/504/33/B	20/720/OP/25/Y	0
12/1980/OP/20/YW_3/7	8/102/OP/24/YW	0
8/102/OP/24/YW	12/1980/OP/20/YW_3/7	0
21/2/257/602/OP/YW	23/2032/428/20/Y_2/5	0
23/2032/428/20/Y_2/5	21/2/257/602/OP/YW	0
13/3/2007/9/YW	2/2036/586/19/YW	0
2/2036/586/19/YW	13/3/2007/9/YW	0
20/2037/515/20/Y_4/7	23/2091/492/34/Y_2/3	0
23/2091/492/34/Y_2/3	20/2037/515/20/Y_4/7	0
18/40/OP/23/YW_3/10	8/1910/OP/20/W	0
8/1910/OP/20/W	18/40/OP/23/YW_3/10	0
12/1566/180/29/YW	19/1629/2319/30/Y	0
19/1629/2319/30/Y	12/1566/180/29/YW	0
18/3/221/544/OP/YW_2/5	8/630/OP/37/YW	0
8/630/OP/37/YW	18/3/221/544/OP/YW_2/5	0
11/1/14/14OP/Y	PLOT18/TOP-DOWN/RANGE18_4/5	0
PLOT18/TOP-DOWN/RANGE18_4/5	11/1/14/14OP/Y	0
6/2313/2251/36/BR	6/718/2335/33/Y	0
6/718/2335/33/Y	6/2313/2251/36/BR	0
15/8/2352/OP	5/1/7/6cam/OP/R	0
5/1/7/6cam/OP/R	15/8/2352/OP	0
12/2cam/2221/9/WY	6/174/533/34/YW	0
6/174/533/34/YW	12/2cam/2221/9/WY	0
21/2085/574/34/YW	7/2060/669/15/Y	0
7/2060/669/15/Y	21/2085/574/34/YW	0
14/2022/488/22/YB	22/2132/691/19/Y	0
22/2132/691/19/Y	14/2022/488/22/YB	0
16/2124/OP/28/YW	8/729/SELF/26/YW	0
8/729/SELF/26/YW	16/2124/OP/28/YW	0
PLOT14/RANGE32	PLOT18/TOP-DOWN/RANGE18_3/5	0
PLOT18/TOP-DOWN/RANGE18_3/5	PLOT14/RANGE32	0
15/521/SELF/31/YW	PLOT15/TOP-DOWN/RANGE18	0
PLOT15/TOP-DOWN/RANGE18	15/521/SELF/31/YW	0
4/2195/48/21/YW_1/3	9/628/OP/37/YW	0
9/628/OP/37/YW	4/2195/48/21/YW_1/3	0
5/2248/2348/17/YB	9/2149/615/25/Y_2/4	0
9/2149/615/25/Y_2/4	5/2248/2348/17/YB	0
18/2262/2286/16/YW	21/5/396/1091/SELF/YW	0
21/5/396/1091/SELF/YW	18/2262/2286/16/YW	0
12/1980/OP/20/YW_1/7	14/740/OP/25/Y_3/4	0
14/740/OP/25/Y_3/4	12/1980/OP/20/YW_1/7	0
15/1/19/29SELF/W	PLOT2/TOP-DOWN/RANGE18_1/5	0
PLOT2/TOP-DOWN/RANGE18_1/5	15/1/19/29SELF/W	0
13/2153/560/26/YW	7/1082/504/33/B	0
7/1082/504/33/B	13/2153/560/26/YW	0
11/85/OP/24/YW	18/1902/2400/27/YW	0
18/1902/2400/27/YW	11/85/OP/24/YW	0
14/740/OP/25/Y_3/4	4/2112/69322/YW_1/5	0
4/2112/69322/YW_1/5	14/740/OP/25/Y_3/4	0
21/2037/501/20/B_1/3	8/102/OP/24/YW	0
8/102/OP/24/YW	21/2037/501/20/B_1/3	0
19/39/OP/23/YW_2/3	8/4/110/384/OP/YW	0
8/4/110/384/OP/YW	19/39/OP/23/YW_2/3	0
21/147/196/13/YW	22/1871B/L2/27/YW	0
22/1871B/L2/27/YW	21/147/196/13/YW	0
20/7/815/2164/OP/YW_3/3	22/1871B/L2/27/YW	0
22/1871B/L2/27/YW	20/7/815/2164/OP/YW_3/3	0
2016/897/2208/OP	6/191/OP/1/YW	0
6/191/OP/1/YW	2016/897/2208/OP	0
11/2022/488/22/Y	8/2304/2301/36/YW	0
8/2304/2301/36/YW	11/2022/488/22/Y	0
17/6/918/2256/OP/YW	19/1070/11cam/17/YB	0
19/1070/11cam/17/YB	17/6/918/2256/OP/YW	0
18/1056/3cam/17/YW	PLOT4/TOP-DOWN/RANGE18	0
PLOT4/TOP-DOWN/RANGE18	18/1056/3cam/17/YW	0
16/63/OP/23/YW_5/5	9/2404/2318/23/Y_2/2	0
9/2404/2318/23/Y_2/2	16/63/OP/23/YW_5/5	0
20/2037/515/20/Y_1/7	PLOT17/DOWN-TOP/RANGE18_2/3	0
PLOT17/DOWN-TOP/RANGE18_2/3	20/2037/515/20/Y_1/7	0
11/1/14/14OP/Y	19/1070/11cam/17/YB	0
19/1070/11cam/17/YB	11/1/14/14OP/Y	0
18/40/OP/23/YW_3/10	2/103/205/12/YW	0
2/103/205/12/YW	18/40/OP/23/YW_3/10	0
15/1913/SELF/19/YW_2/6	9/2404/2318/23/Y	0
9/2404/2318/23/Y	15/1913/SELF/19/YW_2/6	0
10/2152/1627/25/Y	23/4/920/2263/OP/YW_2/5	0
23/4/920/2263/OP/YW_2/5	10/2152/1627/25/Y	0
23/2032/428/20/Y_1/5	5/442/OP/34/YW_3/6	0
5/442/OP/34/YW_3/6	23/2032/428/20/Y_1/5	0
11/2/1348/448/371/R_3/6	23/2091/492/34/Y	0
23/2091/492/34/Y	11/2/1348/448/371/R_3/6	0
10/2087/OP/27/YW	10/7/886/2186/OP/W	0
10/7/886/2186/OP/W	10/2087/OP/27/YW	0
20/8/451/OP	PLOT14/RANGE32	0
PLOT14/RANGE32	20/8/451/OP	0
21/2009/OP/25/Y	RANGE32/PLOT10	0
RANGE32/PLOT10	21/2009/OP/25/Y	0
11/2374/1909/23/YW_2/6	5/477/OP/23/Y	0
5/477/OP/23/Y	11/2374/1909/23/YW_2/6	0
16/2124/OP/28/YW	20/2037/515/20/Y_2/7	0
20/2037/515/20/Y_2/7	16/2124/OP/28/YW	0
16/647/OP/27/YW_4/7	18/1902/2400/27/YW	0
18/1902/2400/27/YW	16/647/OP/27/YW_4/7	0
11/1/14/14OP/Y	PLOT15/TOP-DOWN/RANGE18	0
PLOT15/TOP-DOWN/RANGE18	11/1/14/14OP/Y	0
11/2374/1909/23/YW_1/6	23/1648/2330/30/Y	0
23/1648/2330/30/Y	11/2374/1909/23/YW_1/6	0
1/2130/373/20/YW	1/2133/515/22/Y	0
1/2133/515/22/Y	1/2130/373/20/YW	0
20/7/815/2164/OP/YW_2/3	6/2313/2251/36/BR	0
6/2313/2251/36/BR	20/7/815/2164/OP/YW_2/3	0
16/8/2353/SELF	18/1902/2400/27/YW	0
18/1902/2400/27/YW	16/8/2353/SELF	0
16/526/SELF/31	18/1647/SELF/12/B	0
18/1647/SELF/12/B	16/526/SELF/31	0
17/529/OP/31/YW	23/4/920/2263/OP/YW_2/5	0
23/4/920/2263/OP/YW_2/5	17/529/OP/31/YW	0
5/2248/2348/17/YB	6/473/SELF/23/Y	0
6/473/SELF/23/Y	5/2248/2348/17/YB	0
16/63/OP/23/YW_1/5	8/1910/OP/20/W	0
8/1910/OP/20/W	16/63/OP/23/YW_1/5	0
11/2/1348/448/371/R_2/6	11/3/228/551/OP/YW	0
11/3/228/551/OP/YW	11/2/1348/448/371/R_2/6	0
5/1900/L2/28/YW	8/1088/2300/19/R	0
8/1088/2300/19/R	5/1900/L2/28/YW	0
16/2124/OP/28/YW	17/1645/OP/21/Y	0
17/1645/OP/21/Y	16/2124/OP/28/YW	0
15/1/19/29SELF/W	18/1647/SELF/12/B	0
18/1647/SELF/12/B	15/1/19/29SELF/W	0
16/1506/24/30/WY	5/2248/2348/17/YB	0
5/2248/2348/17/YB	16/1506/24/30/WY	0
22/2132/691/19/Y	9/628/OP/37/YW	0
9/628/OP/37/YW	22/2132/691/19/Y	0
11/2098/OP/27/YW	16/647/OP/27/YW	0
16/647/OP/27/YW	11/2098/OP/27/YW	0
11/2374/1909/23/YW_1/6	PLOT2/TOP-DOWN/RANGE18_1/5	0
PLOT2/TOP-DOWN/RANGE18_1/5	11/2374/1909/23/YW_1/6	0
4/2195/48/21/YW_2/3	9/628/OP/37/YW	0
9/628/OP/37/YW	4/2195/48/21/YW_2/3	0
20/7/815/2164/OP/YW_3/3	3/484/OP/23/Y	0
3/484/OP/23/Y	20/7/815/2164/OP/YW_3/3	0
11/2374/1909/23/YW_1/6	23/4/920/2263/OP/YW	0
23/4/920/2263/OP/YW	11/2374/1909/23/YW_1/6	0
1/2133/515/22/Y	16/1506/24/30/WY	0
16/1506/24/30/WY	1/2133/515/22/Y	0
18/1853/OP/19/R_4/4	PLOT2/TOP-DOWN/RANGE18_2/5	0
PLOT2/TOP-DOWN/RANGE18_2/5	18/1853/OP/19/R_4/4	0
20/2037/515/20/Y_4/7	8/729/SELF/26/YW	0
8/729/SELF/26/YW	20/2037/515/20/Y_4/7	0
23/2091/492/34/Y	5/1/7/6cam/OP/R	0
5/1/7/6cam/OP/R	23/2091/492/34/Y	0
3/224/OP/10/YW	PLOT18/TOP-DOWN/RANGE18_3/5	0
PLOT18/TOP-DOWN/RANGE18_3/5	3/224/OP/10/YW	0
11/2022/488/22/Y	23/2032/428/20/Y_1/5	0
23/2032/428/20/Y_1/5	11/2022/488/22/Y	0
19/39/OP/23/YW_2/2	4/1/6/4OP/YW	0
4/1/6/4OP/YW	19/39/OP/23/YW_2/2	0
6/1871/OP/20/W	8/102/OP/24/W_4/4	0
8/102/OP/24/W_4/4	6/1871/OP/20/W	0
18/1647/SELF/12/B	8/2/1355/479/2330/YW_1/2	0
8/2/1355/479/2330/YW_1/2	18/1647/SELF/12/B	0
18/3/221/544/OP/YW_2/5	8/1910/OP/20/W	0
8/1910/OP/20/W	18/3/221/544/OP/YW_2/5	0
17/6/918/2256/OP/YW	6/1871/OP/20/W	0
6/1871/OP/20/W	17/6/918/2256/OP/YW	0
11/2022/488/22/Y	18/1056/3cam/17/YW	0
18/1056/3cam/17/YW	11/2022/488/22/Y	0
4/2112/69322/YW_2/5	8/630/OP/37/YW	0
8/630/OP/37/YW	4/2112/69322/YW_2/5	0
23/2091/492/34/Y	PLOT2/TOP-DOWN/RANGE18_3/5	0
PLOT2/TOP-DOWN/RANGE18_3/5	23/2091/492/34/Y	0
23/1648/2330/30/Y	9/2/1354/479/265/YW	0
9/2/1354/479/265/YW	23/1648/2330/30/Y	0
12/2cam/2221/9/WY	19/8/450/OP	0
19/8/450/OP	12/2cam/2221/9/WY	0
5/477/OP/23/Y	8/1910/OP/20/W	0
8/1910/OP/20/W	5/477/OP/23/Y	0
7/466/OP/9/Y	PLOT_7/DOWN-TOP/RANGE18_2/5	0
PLOT_7/DOWN-TOP/RANGE18_2/5	7/466/OP/9/Y	0
16/63/OP/23/YW_4/5	PLOT18/TOP-DOWN/RANGE18_4/5	0
PLOT18/TOP-DOWN/RANGE18_4/5	16/63/OP/23/YW_4/5	0
10/469/OP/9/YW_1/3	4/2112/69322/YW_1/5	0
4/2112/69322/YW_1/5	10/469/OP/9/YW_1/3	0
13/3/2007/9/YW	6/2192/2/21/YW	0
6/2192/2/21/YW	13/3/2007/9/YW	0
1/2133/515/22/Y	18/3/221/544/OP/YW_2/5	0
18/3/221/544/OP/YW_2/5	1/2133/515/22/Y	0
19/534/OP/31/YW	23/2091/492/34/Y	0
23/2091/492/34/Y	19/534/OP/31/YW	0
4/1897/2391/28/Y	8/729/SELF/26/YW	0
8/729/SELF/26/YW	4/1897/2391/28/Y	0
2/1848/2379/30/R	PLOT18/TOP-DOWN/RANGE18_3/5	0
PLOT18/TOP-DOWN/RANGE18_3/5	2/1848/2379/30/R	0
11/2/1348/448/371/R_2/6	8/2/1355/479/2330/YW_2/2	0
8/2/1355/479/2330/YW_2/2	11/2/1348/448/371/R_2/6	0
13/2153/560/26/YW	22/2132/691/19/Y	0
22/2132/691/19/Y	13/2153/560/26/YW	0
19/8/450/OP	20/7/815/2164/OP/YW_1/3	0
20/7/815/2164/OP/YW_1/3	19/8/450/OP	0
6/1871/OP/20/W	8/2395/SELF/38/YW	0
8/2395/SELF/38/YW	6/1871/OP/20/W	0
1/104/426/13/YW_3/3	5/1/7/6cam/OP/R	0
5/1/7/6cam/OP/R	1/104/426/13/YW_3/3	0
7/2060/669/15/Y	8/630/OP/37/YW	0
8/630/OP/37/YW	7/2060/669/15/Y	0
1/488/OP/23/YW	15/8/2352/OP	0
15/8/2352/OP	1/488/OP/23/YW	0
14/740/OP/25/Y_3/4	8/729/SELF/26/YW	0
8/729/SELF/26/YW	14/740/OP/25/Y_3/4	0
15/2059/412/10/YW	18/2150/OP/28/YW	0
18/2150/OP/28/YW	15/2059/412/10/YW	0
15/2181/2/22/Y_1/4	9/628/OP/37/YW	0
9/628/OP/37/YW	15/2181/2/22/Y_1/4	0
11/2/1348/448/371/R_3/6	15/652/OP/27/YW	0
15/652/OP/27/YW	11/2/1348/448/371/R_3/6	0
20/441/SELF/37/Y	PLOT18/TOP-DOWN/RANGE18_3/5	0
PLOT18/TOP-DOWN/RANGE18_3/5	20/441/SELF/37/Y	0
16/647/OP/27/YW_4/7	20/44/48/9/Y	0
20/44/48/9/Y	16/647/OP/27/YW_4/7	0
11/85/OP/24/YW	21/2085/574/34/YW	0
21/2085/574/34/YW	11/85/OP/24/YW	0
11/2098/OP/27/YW	15/2059/412/10/YW	0
15/2059/412/10/YW	11/2098/OP/27/YW	0
20/2037/515/20/Y_4/7	PLOT5/DOWN-TOP/RANGE18	0
PLOT5/DOWN-TOP/RANGE18	20/2037/515/20/Y_4/7	0
15/2181/2/22/Y_1/4	15/8/2352/OP	0
15/8/2352/OP	15/2181/2/22/Y_1/4	0
12/2cam/2221/9/WY	16/647/OP/27/YW_3/4	0
16/647/OP/27/YW_3/4	12/2cam/2221/9/WY	0
14/2022/488/22/YB	4/1897/2391/28/Y	0
4/1897/2391/28/Y	14/2022/488/22/YB	0
21/1636/2406/YW_2/7	5/442/OP/34/YW_3/6	0
5/442/OP/34/YW_3/6	21/1636/2406/YW_2/7	0
22/2321/48L/14/YW	9/628/OP/37/YW	0
9/628/OP/37/YW	22/2321/48L/14/YW	0
3/2213/48/25/Y_1/9	PLOT17/DOWN-TOP/RANGE18_1/3	0
PLOT17/DOWN-TOP/RANGE18_1/3	3/2213/48/25/Y_1/9	0
20/720/OP/25/Y	22/2132/691/19/Y	0
22/2132/691/19/Y	20/720/OP/25/Y	0
16/63/OP/23/YW_1/5	PLOT20/RANGE32	0
PLOT20/RANGE32	16/63/OP/23/YW_1/5	0
4/2195/48/21/YW_1/3	7/1082/504/33/B	0
7/1082/504/33/B	4/2195/48/21/YW_1/3	0
12/1566/180/29/YW	PLOT2/TOP-DOWN/RANGE18_2/5	0
PLOT2/TOP-DOWN/RANGE18_2/5	12/1566/180/29/YW	0
20/44/48/9/Y	23/2091/492/34/Y_2/3	0
23/2091/492/34/Y_2/3	20/44/48/9/Y	0
12/189/527/17/Y_3/5	21/2037/501/20/B	0
21/2037/501/20/B	12/189/527/17/Y_3/5	0
19/43/262/9/YW	3/130/OP/24/YW	0
3/130/OP/24/YW	19/43/262/9/YW	0
17/2047/511/10/Y_2/2	18/2262/2286/16/YW	0
18/2262/2286/16/YW	17/2047/511/10/Y_2/2	0
4/2112/69322/YW_2/5	PLOT2/TOP-DOWN/RANGE18_2/5	0
PLOT2/TOP-DOWN/RANGE18_2/5	4/2112/69322/YW_2/5	0
15/2181/2/22/Y_1/4	18/1853/OP/19/R_3/4	0
18/1853/OP/19/R_3/4	15/2181/2/22/Y_1/4	0
15/8/2352/OP	9/2149/615/25/Y	0
9/2149/615/25/Y	15/8/2352/OP	0
2/2036/586/19/YW	PLOT2/TOP-DOWN/RANGE18_5/5	0
PLOT2/TOP-DOWN/RANGE18_5/5	2/2036/586/19/YW	0
10/2087/OP/27/YW	16/8/2353/SELF	0
16/8/2353/SELF	10/2087/OP/27/YW	0
12/1980/OP/20/YW_2/7	4/2195/48/21/YW_1/3	0
4/2195/48/21/YW_1/3	12/1980/OP/20/YW_2/7	0
19/39/OP/23/YW_2/2	22/2132/691/19/Y	0
22/2132/691/19/Y	19/39/OP/23/YW_2/2	0
14/7/88/2175/SELF/YW	9/468/OP/9/Y	0
9/468/OP/9/Y	14/7/88/2175/SELF/YW	0
6/2192/2/21/YW	PLOT18/TOP-DOWN/RANGE18_5/5	0
PLOT18/TOP-DOWN/RANGE18_5/5	6/2192/2/21/YW	0
11/2/1348/448/371/R_2/6	5/2248/2348/17/YB_3/3	0
5/2248/2348/17/YB_3/3	11/2/1348/448/371/R_2/6	0
12/1566/180/29/YW	9/2/1354/479/265/YW	0
9/2/1354/479/265/YW	12/1566/180/29/YW	0
21/2037/501/20/B	6/191/OP/1/YW	0
6/191/OP/1/YW	21/2037/501/20/B	0
16/2124/OP/28/YW	23/868/2290/27/Y	0
23/868/2290/27/Y	16/2124/OP/28/YW	0
16/63/OP/23/YW_5/5	PLOT5/DOWN-TOP/RANGE18	0
PLOT5/DOWN-TOP/RANGE18	16/63/OP/23/YW_5/5	0
18/1647/SELF/12/B	PLOT18/TOP-DOWN/RANGE18_2/3	0
PLOT18/TOP-DOWN/RANGE18_2/3	18/1647/SELF/12/B	0
1/488/OP/23/YW	PLOT5/DOWN-TOP/RANGE18	0
PLOT5/DOWN-TOP/RANGE18	1/488/OP/23/YW	0
16/63/OP/23/YW_5/5	5/442/OP/34/YW_2/6	0
5/442/OP/34/YW_2/6	16/63/OP/23/YW_5/5	0
15/2059/412/10/YW	17/529/OP/31/YW	0
17/529/OP/31/YW	15/2059/412/10/YW	0
2/103/205/12/YW	7/1899/OP/20/YW	0
7/1899/OP/20/YW	2/103/205/12/YW	0
22/717/OP/36/Y	3/2213/48/25/Y_1/9	0
3/2213/48/25/Y_1/9	22/717/OP/36/Y	0
17/1645/OP/21/Y	20/2037/515/20/Y_2/7	0
20/2037/515/20/Y_2/7	17/1645/OP/21/Y	0
15/2066/OP/28/YW	20/441/SELF/37/Y	0
20/441/SELF/37/Y	15/2066/OP/28/YW	0
10/2087/OP/27/YW	13/2088/OP/28/YW	0
13/2088/OP/28/YW	10/2087/OP/27/YW	0
18/3/221/544/OP/YW_2/5	7/466/OP/9/Y	0
7/466/OP/9/Y	18/3/221/544/OP/YW_2/5	0
16/2124/OP/28/YW	21/1636/2406/YW_2/7	0
21/1636/2406/YW_2/7	16/2124/OP/28/YW	0
12/189/527/17/Y_3/5	9/2/1354/479/265/YW	0
9/2/1354/479/265/YW	12/189/527/17/Y_3/5	0
11/2098/OP/27/YW	5/442/OP/34/YW_2/6	0
5/442/OP/34/YW_2/6	11/2098/OP/27/YW	0
19/1629/2319/30/Y	5/2248/2348/17/YB	0
5/2248/2348/17/YB	19/1629/2319/30/Y	0
16/2405/2408/24/YW	4/2112/69322/YW_1/5	0
4/2112/69322/YW_1/5	16/2405/2408/24/YW	0
15/1913/SELF/19/YW_2/6	16/526/SELF/31	0
16/526/SELF/31	15/1913/SELF/19/YW_2/6	0
21/1636/2406/YW_1/7	21/2085/574/34/YW	0
21/2085/574/34/YW	21/1636/2406/YW_1/7	0
11/2357/364/14/YW	18/974/OP/24/Y	0
18/974/OP/24/Y	11/2357/364/14/YW	0
19/1629/2319/30/Y	PLOT8/TOP-DOWN/RANGE18	0
PLOT8/TOP-DOWN/RANGE18	19/1629/2319/30/Y	0
18/533/OP/31/YW	5/1900/L2/28/YW	0
5/1900/L2/28/YW	18/533/OP/31/YW	0
1/2402/OP/36/YW	14/740/OP/25/Y	0
14/740/OP/25/Y	1/2402/OP/36/YW	0
4/2112/69322/YW_1/5	8/2/1355/479/2330/YW_1/2	0
8/2/1355/479/2330/YW_1/2	4/2112/69322/YW_1/5	0
10/2152/1627/25/Y	20/2037/515/20/Y_4/7	0
20/2037/515/20/Y_4/7	10/2152/1627/25/Y	0
23/4/920/2263/OP/YW_2/5	PLOT2/TOP-DOWN/RANGE18_1/5	0
PLOT2/TOP-DOWN/RANGE18_1/5	23/4/920/2263/OP/YW_2/5	0
4/2112/69322/YW	8/2/1355/479/2330/YW_1/2	0
8/2/1355/479/2330/YW_1/2	4/2112/69322/YW	0
9/1976/2245/22/YW	9/2149/615/25/Y	0
9/2149/615/25/Y	9/1976/2245/22/YW	0
23/868/2290/27/Y	PLOT20/RANGE32	0
PLOT20/RANGE32	23/868/2290/27/Y	0
17/6/918/2256/OP/YW	2/610/SELF/38/YW	0
2/610/SELF/38/YW	17/6/918/2256/OP/YW	0
11/2374/1909/23/YW_2/6	16/1506/24/30/WY_1/6	0
16/1506/24/30/WY_1/6	11/2374/1909/23/YW_2/6	0
10/1/12/10SELF/YW	14/687/SELF/36/YW	0
14/687/SELF/36/YW	10/1/12/10SELF/YW	0
19/43/262/9/YW	9/2404/2318/23/Y_2/2	0
9/2404/2318/23/Y_2/2	19/43/262/9/YW	0
1/2133/515/22/Y	11/1/14/14OP/Y	0
11/1/14/14OP/Y	1/2133/515/22/Y	0
11/85/OP/24/YW	6/174/533/34/YW	0
6/174/533/34/YW	11/85/OP/24/YW	0
18/1853/OP/19/R	PLOT15/TOP-DOWN/RANGE18	0
PLOT15/TOP-DOWN/RANGE18	18/1853/OP/19/R	0
16/647/OP/27/YW_2/4	4/2195/48/21/YW_2/3	0
4/2195/48/21/YW_2/3	16/647/OP/27/YW_2/4	0
23/4/920/2263/OP/YW_2/5	PLOT21/DOWN-TOP/RANGE18	0
PLOT21/DOWN-TOP/RANGE18	23/4/920/2263/OP/YW_2/5	0
1/104/426/13/YW_3/3	3/2213/48/25/Y_1/9	0
3/2213/48/25/Y_1/9	1/104/426/13/YW_3/3	0
19/1629/2319/30/Y	PLOT5/DOWN-TOP/RANGE18	0
PLOT5/DOWN-TOP/RANGE18	19/1629/2319/30/Y	0
16/63/OP/23/YW_5/5	4/1/6/4OP/YW	0
4/1/6/4OP/YW	16/63/OP/23/YW_5/5	0
20/7/815/2164/OP/YW_1/3	21/2037/501/20/B_1/3	0
21/2037/501/20/B_1/3	20/7/815/2164/OP/YW_1/3	0
2/103/205/12/YW	20/2037/515/20/Y_2/7	0
20/2037/515/20/Y_2/7	2/103/205/12/YW	0
13/2153/560/26/YW	2/2018/OP/26/Y	0
2/2018/OP/26/Y	13/2153/560/26/YW	0
16/63/OP/23/YW_1/5	20/1704/SELF/12/W	0
20/1704/SELF/12/W	16/63/OP/23/YW_1/5	0
18/1056/3cam/17/YW	23/2091/492/34/Y_2/3	0
23/2091/492/34/Y_2/3	18/1056/3cam/17/YW	0
1/2130/373/20/YW	16/63/OP/23/YW_4/5	0
16/63/OP/23/YW_4/5	1/2130/373/20/YW	0
16/1506/24/30/WY	PLOT18/TOP-DOWN/RANGE18_3/5	0
PLOT18/TOP-DOWN/RANGE18_3/5	16/1506/24/30/WY	0
18/40/OP/23/YW	4/2112/69322/YW	0
4/2112/69322/YW	18/40/OP/23/YW	0
21/2/257/602/OP/YW	PLOT17/DOWN-TOP/RANGE18_1/3	0
PLOT17/DOWN-TOP/RANGE18_1/3	21/2/257/602/OP/YW	0
19/43/262/9/YW	23/2032/428/20/Y_2/5	0
23/2032/428/20/Y_2/5	19/43/262/9/YW	0
18/974/OP/24/Y	4/2112/69322/YW_2/5	0
4/2112/69322/YW_2/5	18/974/OP/24/Y	0
1/104/426/13/YW_3/3	RANGE32/PLOT10	0
RANGE32/PLOT10	1/104/426/13/YW_3/3	0
19/39/OP/23/YW_3/3	PLOT14/RANGE32	0
PLOT14/RANGE32	19/39/OP/23/YW_3/3	0
10/7/886/2186/OP/W	18/1853/OP/19/R_3/4	0
18/1853/OP/19/R_3/4	10/7/886/2186/OP/W	0
19/1629/2319/30/Y	2/1848/2379/30/R	0
2/1848/2379/30/R	19/1629/2319/30/Y	0
8/102/OP/24/YW	8/4/110/384/OP/YW_2/4	0
8/4/110/384/OP/YW_2/4	8/102/OP/24/YW	0
11/2/1348/448/371/R_2/6	2/1848/2379/30/R	0
2/1848/2379/30/R	11/2/1348/448/371/R_2/6	0
8/102/OP/24/W_4/4	8/729/SELF/26/YW	0
8/729/SELF/26/YW	8/102/OP/24/W_4/4	0
18/1902/2400/27/YW	9/2404/2318/23/Y_2/2	0
9/2404/2318/23/Y_2/2	18/1902/2400/27/YW	0
18/40/OP/23/YW	PLOT18/TOP-DOWN/RANGE18_3/3	0
PLOT18/TOP-DOWN/RANGE18_3/3	18/40/OP/23/YW	0
8/102/OP/24/YW	9/628/OP/37/YW	0
9/628/OP/37/YW	8/102/OP/24/YW	0
22/2132/691/19/Y	3/130/OP/24/YW	0
3/130/OP/24/YW	22/2132/691/19/Y	0
19/43/262/9/YW	6/2313/2251/36/BR	0
6/2313/2251/36/BR	19/43/262/9/YW	0
21/2037/501/20/B	9/1976/2245/22/YW	0
9/1976/2245/22/YW	21/2037/501/20/B	0
2/610/SELF/38/YW	8/102/OP/24/W_4/4	0
8/102/OP/24/W_4/4	2/610/SELF/38/YW	0
6/718/2335/33/Y	PLOT18/TOP-DOWN/RANGE18_4/5	0
PLOT18/TOP-DOWN/RANGE18_4/5	6/718/2335/33/Y	0
18/1853/OP/19/R_3/4	PLOT2/TOP-DOWN/RANGE18_2/5	0
[truncated: 56,323 more rows]
